# Supplementary material for: Massively parallel barcode sequencing revealed the interchangeability of capsule transporters in Streptococcus pneumoniae
Source: Sci Adv. 2025 Jan 24;11(4):eadr0162. doi: 10.1126/sciadv.adr0162 (PMC11759038; doi:10.1126/sciadv.adr0162)
Supplement: Supplementary file 2 — Data S1 [file sciadv.adr0162_data_s1.zip]

Archive with 1 entries (1 files):
- adr0162_data_s1.xlsx
