# Supplementary material for: Massively parallel barcode sequencing revealed the interchangeability of capsule transporters in Streptococcus pneumoniae
Source: Sci Adv. 2025 Jan 24;11(4):eadr0162. doi: 10.1126/sciadv.adr0162 (PMC11759038; doi:10.1126/sciadv.adr0162)
Supplement: Supplementary file 2 — Data S1 [file sciadv.adr0162_data_s1.zip › adr0162_data_s1.xlsx]

## Sheet: (A) Tanimoto coefficient
Serotypes	1	2	4	5	6A	6B	6C	6D	7A	7B	7C	7D	7F	8	9A	9L	9N	9V	10A	10B	10C	10F	11A	11B	11C	11D	11E	11F	12A	12F	13	14	15A	15B	15C	15F	16A	16F	17A	17F	18A	18B	18C	18F	19A	19B	19C	19F	20
1	1	0.426	0.319	0.337	0.226	0.226	0.226	0.226	0.373	0.3	0.268	0.3	0.373	0.35	0.493	0.4	0.4	0.452	0.19	0.207	0.192	0.192	0.293	0.358	0.377	0.293	0.316	0.299	0.485	0.5	0.275	0.306	0.269	0.333	0.269	0.272	0.326	0.321	0.408	0.289	0.289	0.263	0.279	0.284	0.278	0.276	0.253	0.278	0.28
2	0.426	1	0.368	0.5	0.4	0.4	0.4	0.4	0.623	0.527	0.487	0.527	0.623	0.607	0.535	0.538	0.538	0.513	0.333	0.25	0.323	0.323	0.369	0.337	0.353	0.369	0.38	0.326	0.551	0.567	0.276	0.475	0.403	0.344	0.403	0.4	0.464	0.463	0.468	0.42	0.468	0.507	0.506	0.452	0.464	0.413	0.507	0.464	0.356
4	0.319	0.368	1	0.297	0.341	0.341	0.341	0.341	0.41	0.405	0.423	0.405	0.41	0.354	0.39	0.441	0.441	0.361	0.299	0.326	0.276	0.276	0.242	0.33	0.345	0.242	0.259	0.29	0.522	0.537	0.268	0.397	0.325	0.308	0.325	0.325	0.315	0.311	0.326	0.309	0.39	0.35	0.33	0.319	0.435	0.465	0.423	0.435	0.25
5	0.337	0.5	0.297	1	0.326	0.326	0.326	0.326	0.385	0.351	0.351	0.351	0.385	0.425	0.382	0.357	0.357	0.358	0.203	0.196	0.195	0.195	0.252	0.243	0.252	0.252	0.268	0.225	0.494	0.506	0.219	0.3	0.271	0.239	0.271	0.273	0.305	0.301	0.429	0.337	0.313	0.333	0.33	0.32	0.322	0.319	0.309	0.322	0.228
6A	0.226	0.4	0.341	0.326	1	0.815	1.0	0.815	0.372	0.506	0.487	0.506	0.372	0.352	0.337	0.325	0.325	0.315	0.441	0.448	0.43	0.43	0.44	0.506	0.476	0.44	0.474	0.438	0.378	0.388	0.424	0.371	0.462	0.366	0.462	0.457	0.466	0.518	0.419	0.578	0.605	0.657	0.582	0.542	0.486	0.455	0.434	0.486	0.388
6B	0.226	0.4	0.341	0.326	0.815	1	0.815	1.0	0.372	0.506	0.487	0.506	0.372	0.352	0.337	0.325	0.325	0.315	0.473	0.556	0.462	0.529	0.44	0.524	0.476	0.44	0.474	0.455	0.378	0.388	0.456	0.371	0.462	0.366	0.462	0.457	0.466	0.518	0.419	0.701	0.605	0.657	0.582	0.542	0.486	0.455	0.434	0.486	0.388
6C	0.226	0.4	0.341	0.326	1.0	0.815	1	0.815	0.372	0.506	0.487	0.506	0.372	0.352	0.337	0.325	0.325	0.315	0.441	0.448	0.43	0.43	0.44	0.506	0.476	0.44	0.474	0.438	0.378	0.388	0.424	0.371	0.462	0.366	0.462	0.457	0.466	0.518	0.419	0.578	0.605	0.657	0.582	0.542	0.486	0.455	0.434	0.486	0.388
6D	0.226	0.4	0.341	0.326	0.815	1.0	0.815	1	0.372	0.506	0.487	0.506	0.372	0.352	0.337	0.325	0.325	0.315	0.473	0.556	0.462	0.529	0.44	0.524	0.476	0.44	0.474	0.455	0.378	0.388	0.456	0.371	0.462	0.366	0.462	0.457	0.466	0.518	0.419	0.701	0.605	0.657	0.582	0.542	0.486	0.455	0.434	0.486	0.388
7A	0.373	0.623	0.41	0.385	0.372	0.372	0.372	0.372	1	0.587	0.587	0.587	1.0	0.455	0.575	0.493	0.493	0.551	0.34	0.273	0.357	0.357	0.44	0.437	0.458	0.44	0.456	0.438	0.527	0.5	0.394	0.548	0.462	0.494	0.462	0.457	0.5	0.518	0.452	0.489	0.525	0.45	0.488	0.561	0.551	0.514	0.587	0.551	0.444
7B	0.3	0.527	0.405	0.351	0.506	0.506	0.506	0.506	0.587	1	0.905	1.0	0.587	0.406	0.468	0.529	0.529	0.452	0.392	0.38	0.426	0.426	0.435	0.5	0.525	0.435	0.45	0.449	0.52	0.493	0.389	0.565	0.575	0.488	0.575	0.608	0.548	0.588	0.382	0.5	0.662	0.603	0.575	0.518	0.662	0.712	0.69	0.662	0.469
7C	0.268	0.487	0.423	0.351	0.487	0.487	0.487	0.487	0.587	0.905	1	0.905	0.587	0.406	0.45	0.529	0.529	0.435	0.392	0.38	0.396	0.396	0.419	0.482	0.506	0.419	0.432	0.449	0.562	0.534	0.389	0.516	0.533	0.455	0.533	0.566	0.512	0.549	0.367	0.483	0.618	0.56	0.537	0.518	0.636	0.738	0.714	0.636	0.455
7D	0.3	0.527	0.405	0.351	0.506	0.506	0.506	0.506	0.587	1.0	0.905	1	0.587	0.406	0.468	0.529	0.529	0.452	0.392	0.38	0.426	0.426	0.435	0.5	0.525	0.435	0.45	0.449	0.52	0.493	0.389	0.565	0.575	0.488	0.575	0.608	0.548	0.588	0.382	0.5	0.662	0.603	0.575	0.518	0.662	0.712	0.69	0.662	0.469
7F	0.373	0.623	0.41	0.385	0.372	0.372	0.372	0.372	1.0	0.587	0.587	0.587	1	0.455	0.575	0.493	0.493	0.551	0.34	0.273	0.357	0.357	0.44	0.437	0.458	0.44	0.456	0.438	0.527	0.5	0.394	0.548	0.462	0.494	0.462	0.457	0.5	0.518	0.452	0.489	0.525	0.45	0.488	0.561	0.551	0.514	0.587	0.551	0.444
8	0.35	0.607	0.354	0.425	0.352	0.352	0.352	0.352	0.455	0.406	0.406	0.406	0.455	1	0.632	0.75	0.75	0.571	0.287	0.284	0.276	0.276	0.375	0.355	0.375	0.375	0.409	0.342	0.542	0.561	0.313	0.609	0.46	0.346	0.46	0.433	0.338	0.351	0.515	0.38	0.408	0.446	0.411	0.395	0.441	0.452	0.426	0.441	0.287
9A	0.493	0.535	0.39	0.382	0.337	0.337	0.337	0.337	0.575	0.468	0.45	0.468	0.575	0.632	1	0.717	0.717	0.903	0.337	0.337	0.313	0.313	0.475	0.525	0.553	0.475	0.514	0.471	0.594	0.612	0.391	0.603	0.5	0.55	0.5	0.494	0.416	0.447	0.566	0.438	0.469	0.43	0.435	0.453	0.425	0.473	0.45	0.425	0.4
9L	0.4	0.538	0.441	0.357	0.325	0.325	0.325	0.325	0.493	0.529	0.529	0.529	0.493	0.75	0.717	1	1.0	0.652	0.371	0.39	0.375	0.375	0.346	0.449	0.473	0.346	0.373	0.398	0.656	0.623	0.337	0.714	0.545	0.438	0.545	0.514	0.345	0.357	0.467	0.337	0.486	0.425	0.395	0.349	0.462	0.562	0.507	0.462	0.337
9N	0.4	0.538	0.441	0.357	0.325	0.325	0.325	0.325	0.493	0.529	0.529	0.529	0.493	0.75	0.717	1.0	1	0.652	0.371	0.39	0.375	0.375	0.346	0.449	0.473	0.346	0.373	0.398	0.656	0.623	0.337	0.714	0.545	0.438	0.545	0.514	0.345	0.357	0.467	0.337	0.486	0.425	0.395	0.349	0.462	0.562	0.507	0.462	0.337
9V	0.452	0.513	0.361	0.358	0.315	0.315	0.315	0.315	0.551	0.452	0.435	0.452	0.551	0.571	0.903	0.652	0.652	1	0.33	0.316	0.308	0.308	0.55	0.488	0.512	0.55	0.475	0.541	0.547	0.562	0.367	0.547	0.463	0.625	0.463	0.458	0.404	0.433	0.524	0.411	0.437	0.4	0.488	0.506	0.392	0.438	0.435	0.392	0.431
10A	0.19	0.333	0.299	0.203	0.441	0.473	0.441	0.473	0.34	0.392	0.392	0.392	0.34	0.287	0.337	0.371	0.371	0.33	1	0.797	0.935	0.84	0.33	0.454	0.412	0.33	0.337	0.426	0.33	0.337	0.531	0.383	0.429	0.349	0.429	0.381	0.422	0.352	0.353	0.4	0.438	0.404	0.396	0.358	0.323	0.376	0.452	0.323	0.514
10B	0.207	0.25	0.326	0.196	0.448	0.556	0.448	0.556	0.273	0.38	0.38	0.38	0.273	0.284	0.337	0.39	0.39	0.316	0.797	1	0.762	0.855	0.344	0.494	0.449	0.344	0.367	0.447	0.33	0.337	0.511	0.387	0.435	0.364	0.435	0.385	0.427	0.354	0.354	0.463	0.444	0.409	0.371	0.333	0.337	0.395	0.366	0.337	0.438
10C	0.192	0.323	0.276	0.195	0.43	0.462	0.43	0.462	0.357	0.426	0.396	0.426	0.357	0.276	0.313	0.375	0.375	0.308	0.935	0.762	1	0.897	0.333	0.443	0.402	0.333	0.34	0.416	0.32	0.299	0.553	0.388	0.433	0.365	0.433	0.385	0.426	0.356	0.343	0.39	0.442	0.394	0.386	0.349	0.326	0.366	0.426	0.326	0.519
10F	0.192	0.323	0.276	0.195	0.43	0.529	0.43	0.529	0.357	0.426	0.396	0.426	0.357	0.276	0.313	0.375	0.375	0.308	0.84	0.855	0.897	1	0.333	0.443	0.402	0.333	0.34	0.416	0.32	0.299	0.49	0.388	0.433	0.365	0.433	0.385	0.426	0.356	0.343	0.446	0.442	0.394	0.386	0.349	0.326	0.366	0.426	0.326	0.519
11A	0.293	0.369	0.242	0.252	0.44	0.44	0.44	0.44	0.44	0.435	0.419	0.435	0.44	0.375	0.475	0.346	0.346	0.55	0.33	0.344	0.333	0.333	1	0.6	0.699	1.0	0.903	0.747	0.289	0.295	0.523	0.356	0.444	0.646	0.444	0.44	0.571	0.72	0.389	0.576	0.562	0.608	0.707	0.77	0.41	0.402	0.386	0.41	0.475
11B	0.358	0.337	0.33	0.243	0.506	0.524	0.506	0.524	0.437	0.5	0.482	0.5	0.437	0.355	0.525	0.449	0.449	0.488	0.454	0.494	0.443	0.443	0.6	1	0.855	0.6	0.649	0.8	0.364	0.372	0.586	0.451	0.532	0.576	0.532	0.524	0.545	0.583	0.387	0.605	0.593	0.557	0.553	0.552	0.443	0.487	0.448	0.443	0.485
11C	0.377	0.353	0.345	0.252	0.476	0.476	0.476	0.476	0.458	0.525	0.506	0.525	0.458	0.375	0.553	0.473	0.473	0.512	0.412	0.449	0.402	0.402	0.699	0.855	1	0.699	0.761	0.679	0.381	0.39	0.54	0.478	0.56	0.605	0.56	0.551	0.63	0.675	0.404	0.558	0.689	0.653	0.641	0.637	0.467	0.513	0.47	0.467	0.505
11D	0.293	0.369	0.242	0.252	0.44	0.44	0.44	0.44	0.44	0.435	0.419	0.435	0.44	0.375	0.475	0.346	0.346	0.55	0.33	0.344	0.333	0.333	1.0	0.6	0.699	1	0.903	0.747	0.289	0.295	0.523	0.356	0.444	0.646	0.444	0.44	0.571	0.72	0.389	0.576	0.562	0.608	0.707	0.77	0.41	0.402	0.386	0.41	0.475
11E	0.316	0.38	0.259	0.268	0.474	0.474	0.474	0.474	0.456	0.45	0.432	0.45	0.456	0.409	0.514	0.373	0.373	0.475	0.337	0.367	0.34	0.34	0.903	0.649	0.761	0.903	1	0.667	0.31	0.317	0.561	0.388	0.48	0.57	0.48	0.474	0.595	0.757	0.417	0.62	0.608	0.662	0.649	0.712	0.444	0.434	0.398	0.444	0.443
11F	0.299	0.326	0.29	0.225	0.438	0.455	0.438	0.455	0.438	0.449	0.449	0.449	0.438	0.342	0.471	0.398	0.398	0.541	0.426	0.447	0.416	0.416	0.747	0.8	0.679	0.747	0.667	1	0.323	0.33	0.584	0.395	0.459	0.612	0.459	0.455	0.463	0.563	0.333	0.567	0.517	0.482	0.57	0.605	0.444	0.452	0.433	0.444	0.471
12A	0.485	0.551	0.522	0.494	0.378	0.378	0.378	0.378	0.527	0.52	0.562	0.52	0.527	0.542	0.594	0.656	0.656	0.547	0.33	0.33	0.32	0.32	0.289	0.364	0.381	0.289	0.31	0.323	1	0.963	0.299	0.517	0.434	0.356	0.434	0.43	0.333	0.344	0.519	0.37	0.463	0.405	0.379	0.367	0.457	0.551	0.52	0.457	0.314
12F	0.5	0.567	0.537	0.506	0.388	0.388	0.388	0.388	0.5	0.493	0.534	0.493	0.5	0.561	0.612	0.623	0.623	0.562	0.337	0.337	0.299	0.299	0.295	0.372	0.39	0.295	0.317	0.33	0.963	1	0.292	0.508	0.427	0.348	0.427	0.423	0.341	0.352	0.533	0.378	0.456	0.416	0.388	0.375	0.449	0.544	0.514	0.449	0.308
13	0.275	0.276	0.268	0.219	0.424	0.456	0.424	0.456	0.394	0.389	0.389	0.389	0.394	0.313	0.391	0.337	0.337	0.367	0.531	0.511	0.553	0.49	0.523	0.586	0.54	0.523	0.561	0.584	0.299	0.292	1	0.362	0.427	0.474	0.427	0.424	0.495	0.479	0.392	0.532	0.484	0.433	0.438	0.469	0.446	0.437	0.404	0.446	0.5
14	0.306	0.475	0.397	0.3	0.371	0.371	0.371	0.371	0.548	0.565	0.516	0.565	0.548	0.609	0.603	0.714	0.714	0.547	0.383	0.387	0.388	0.388	0.356	0.451	0.478	0.356	0.388	0.395	0.517	0.508	0.362	1	0.673	0.479	0.673	0.627	0.354	0.368	0.37	0.362	0.587	0.492	0.431	0.377	0.574	0.607	0.565	0.574	0.375
15A	0.269	0.403	0.325	0.271	0.462	0.462	0.462	0.462	0.462	0.575	0.533	0.575	0.462	0.46	0.5	0.545	0.545	0.463	0.429	0.435	0.433	0.433	0.444	0.532	0.56	0.444	0.48	0.459	0.434	0.427	0.427	0.673	1	0.732	1.0	0.701	0.404	0.452	0.372	0.443	0.71	0.623	0.551	0.494	0.585	0.612	0.575	0.585	0.433
15B	0.333	0.344	0.308	0.239	0.366	0.366	0.366	0.366	0.494	0.488	0.455	0.488	0.494	0.346	0.55	0.438	0.438	0.625	0.349	0.364	0.365	0.365	0.646	0.576	0.605	0.646	0.57	0.612	0.356	0.348	0.474	0.479	0.732	1	0.732	0.549	0.468	0.517	0.394	0.458	0.56	0.488	0.576	0.593	0.468	0.494	0.471	0.468	0.49
15C	0.269	0.403	0.325	0.271	0.462	0.462	0.462	0.462	0.462	0.575	0.533	0.575	0.462	0.46	0.5	0.545	0.545	0.463	0.429	0.435	0.433	0.433	0.444	0.532	0.56	0.444	0.48	0.459	0.434	0.427	0.427	0.673	1.0	0.732	1	0.701	0.404	0.452	0.372	0.443	0.71	0.623	0.551	0.494	0.585	0.612	0.575	0.585	0.433
15F	0.272	0.4	0.325	0.273	0.457	0.457	0.457	0.457	0.457	0.608	0.566	0.608	0.457	0.433	0.494	0.514	0.514	0.458	0.381	0.385	0.385	0.385	0.44	0.524	0.551	0.44	0.474	0.455	0.43	0.423	0.424	0.627	0.701	0.549	0.701	1	0.387	0.448	0.341	0.44	0.694	0.611	0.543	0.488	0.574	0.6	0.566	0.574	0.43
16A	0.326	0.464	0.315	0.305	0.466	0.466	0.466	0.466	0.5	0.548	0.512	0.548	0.5	0.338	0.416	0.345	0.345	0.404	0.422	0.427	0.426	0.426	0.571	0.545	0.63	0.571	0.595	0.463	0.333	0.341	0.495	0.354	0.404	0.468	0.404	0.387	1	0.756	0.494	0.543	0.583	0.628	0.659	0.655	0.405	0.398	0.398	0.405	0.556
16F	0.321	0.463	0.311	0.301	0.518	0.518	0.518	0.518	0.518	0.588	0.549	0.588	0.518	0.351	0.447	0.357	0.357	0.433	0.352	0.354	0.356	0.356	0.72	0.583	0.675	0.72	0.757	0.563	0.344	0.352	0.479	0.368	0.452	0.517	0.452	0.448	0.756	1	0.461	0.655	0.667	0.722	0.75	0.789	0.456	0.463	0.46	0.456	0.48
17A	0.408	0.468	0.326	0.429	0.419	0.419	0.419	0.419	0.452	0.382	0.367	0.382	0.452	0.515	0.566	0.467	0.467	0.524	0.353	0.354	0.343	0.343	0.389	0.387	0.404	0.389	0.417	0.333	0.519	0.533	0.392	0.37	0.372	0.394	0.372	0.341	0.494	0.461	1	0.5	0.416	0.446	0.449	0.483	0.321	0.381	0.367	0.321	0.441
17F	0.289	0.42	0.309	0.337	0.578	0.701	0.578	0.701	0.489	0.5	0.483	0.5	0.489	0.38	0.438	0.337	0.337	0.411	0.4	0.463	0.39	0.446	0.576	0.605	0.558	0.576	0.62	0.567	0.37	0.378	0.532	0.362	0.443	0.458	0.443	0.44	0.543	0.655	0.5	1	0.588	0.633	0.624	0.659	0.446	0.471	0.451	0.446	0.431
18A	0.289	0.468	0.39	0.313	0.605	0.605	0.605	0.605	0.525	0.662	0.618	0.662	0.525	0.408	0.469	0.486	0.486	0.437	0.438	0.444	0.442	0.442	0.562	0.593	0.689	0.562	0.608	0.517	0.463	0.456	0.484	0.587	0.71	0.56	0.71	0.694	0.583	0.667	0.416	0.588	1	0.905	0.792	0.714	0.632	0.634	0.597	0.632	0.47
18B	0.263	0.507	0.35	0.333	0.657	0.657	0.657	0.657	0.45	0.603	0.56	0.603	0.45	0.446	0.43	0.425	0.425	0.4	0.404	0.409	0.394	0.394	0.608	0.557	0.653	0.608	0.662	0.482	0.405	0.416	0.433	0.492	0.623	0.488	0.623	0.611	0.628	0.722	0.446	0.633	0.905	1	0.864	0.775	0.544	0.549	0.519	0.544	0.424
18C	0.279	0.506	0.33	0.33	0.582	0.582	0.582	0.582	0.488	0.575	0.537	0.575	0.488	0.411	0.435	0.395	0.395	0.488	0.396	0.371	0.386	0.386	0.707	0.553	0.641	0.707	0.649	0.57	0.379	0.388	0.438	0.431	0.551	0.576	0.551	0.543	0.659	0.75	0.449	0.624	0.792	0.864	1	0.901	0.481	0.487	0.5	0.481	0.485
18F	0.284	0.452	0.319	0.32	0.542	0.542	0.542	0.542	0.561	0.518	0.518	0.518	0.561	0.395	0.453	0.349	0.349	0.506	0.358	0.333	0.349	0.349	0.77	0.552	0.637	0.77	0.712	0.605	0.367	0.375	0.469	0.377	0.494	0.593	0.494	0.488	0.655	0.789	0.483	0.659	0.714	0.775	0.901	1	0.463	0.47	0.483	0.463	0.485
19A	0.278	0.464	0.435	0.322	0.486	0.486	0.486	0.486	0.551	0.662	0.636	0.662	0.551	0.441	0.425	0.462	0.462	0.392	0.323	0.337	0.326	0.326	0.41	0.443	0.467	0.41	0.444	0.444	0.457	0.449	0.446	0.574	0.585	0.468	0.585	0.574	0.405	0.456	0.321	0.446	0.632	0.544	0.481	0.463	1	0.804	0.742	1.0	0.361
19B	0.276	0.413	0.465	0.319	0.455	0.455	0.455	0.455	0.514	0.712	0.738	0.712	0.514	0.452	0.473	0.562	0.562	0.438	0.376	0.395	0.366	0.366	0.402	0.487	0.513	0.402	0.434	0.452	0.551	0.544	0.437	0.607	0.612	0.494	0.612	0.6	0.398	0.463	0.381	0.471	0.634	0.549	0.487	0.47	0.804	1	0.883	0.804	0.384
19C	0.253	0.507	0.423	0.309	0.434	0.434	0.434	0.434	0.587	0.69	0.714	0.69	0.587	0.426	0.45	0.507	0.507	0.435	0.452	0.366	0.426	0.426	0.386	0.448	0.47	0.386	0.398	0.433	0.52	0.514	0.404	0.565	0.575	0.471	0.575	0.566	0.398	0.46	0.367	0.451	0.597	0.519	0.5	0.483	0.742	0.883	1	0.742	0.455
19F	0.278	0.464	0.435	0.322	0.486	0.486	0.486	0.486	0.551	0.662	0.636	0.662	0.551	0.441	0.425	0.462	0.462	0.392	0.323	0.337	0.326	0.326	0.41	0.443	0.467	0.41	0.444	0.444	0.457	0.449	0.446	0.574	0.585	0.468	0.585	0.574	0.405	0.456	0.321	0.446	0.632	0.544	0.481	0.463	1.0	0.804	0.742	1	0.361
20	0.28	0.356	0.25	0.228	0.388	0.388	0.388	0.388	0.444	0.469	0.455	0.469	0.444	0.287	0.4	0.337	0.337	0.431	0.514	0.438	0.519	0.519	0.475	0.485	0.505	0.475	0.443	0.471	0.314	0.308	0.5	0.375	0.433	0.49	0.433	0.43	0.556	0.48	0.441	0.431	0.47	0.424	0.485	0.485	0.361	0.384	0.455	0.361	1
22F	0.385	0.56	0.322	0.472	0.398	0.398	0.398	0.398	0.557	0.425	0.425	0.425	0.557	0.578	0.579	0.48	0.48	0.537	0.337	0.337	0.327	0.327	0.432	0.398	0.416	0.432	0.463	0.371	0.513	0.526	0.447	0.384	0.368	0.389	0.368	0.337	0.576	0.489	0.789	0.545	0.427	0.458	0.461	0.511	0.4	0.393	0.378	0.4	0.423
23A	0.241	0.466	0.346	0.36	0.548	0.548	0.548	0.548	0.449	0.583	0.583	0.583	0.449	0.444	0.392	0.384	0.384	0.365	0.33	0.344	0.32	0.32	0.45	0.446	0.468	0.45	0.486	0.398	0.421	0.432	0.37	0.444	0.73	0.584	0.73	0.527	0.476	0.532	0.444	0.537	0.625	0.682	0.6	0.577	0.594	0.597	0.562	0.594	0.34
23B	0.253	0.431	0.347	0.315	0.493	0.493	0.493	0.493	0.397	0.571	0.549	0.571	0.397	0.45	0.395	0.426	0.426	0.366	0.344	0.376	0.348	0.348	0.474	0.468	0.493	0.474	0.514	0.434	0.405	0.417	0.386	0.475	0.694	0.573	0.694	0.493	0.463	0.539	0.412	0.544	0.569	0.621	0.547	0.506	0.556	0.635	0.571	0.556	0.34
23F	0.241	0.466	0.346	0.36	0.548	0.548	0.548	0.548	0.449	0.583	0.583	0.583	0.449	0.444	0.392	0.384	0.384	0.365	0.33	0.344	0.32	0.32	0.45	0.446	0.468	0.45	0.486	0.398	0.421	0.432	0.37	0.444	0.73	0.584	0.73	0.527	0.476	0.532	0.444	0.537	0.625	0.682	0.6	0.577	0.594	0.597	0.562	0.594	0.34
24A	0.2	0.378	0.255	0.38	0.484	0.5	0.484	0.5	0.356	0.479	0.464	0.479	0.356	0.308	0.302	0.29	0.29	0.297	0.353	0.342	0.345	0.345	0.44	0.51	0.426	0.44	0.453	0.51	0.308	0.314	0.413	0.308	0.384	0.364	0.384	0.516	0.49	0.568	0.33	0.54	0.495	0.527	0.542	0.51	0.413	0.392	0.406	0.413	0.361
24B	0.231	0.375	0.293	0.421	0.549	0.568	0.549	0.568	0.366	0.506	0.488	0.506	0.366	0.382	0.363	0.369	0.369	0.34	0.388	0.406	0.392	0.392	0.494	0.614	0.512	0.494	0.531	0.575	0.371	0.379	0.474	0.382	0.464	0.417	0.464	0.46	0.468	0.552	0.409	0.647	0.578	0.623	0.595	0.557	0.432	0.512	0.471	0.432	0.369
24F	0.231	0.375	0.293	0.421	0.549	0.568	0.549	0.568	0.366	0.506	0.488	0.506	0.366	0.382	0.363	0.369	0.369	0.34	0.388	0.406	0.392	0.392	0.494	0.614	0.512	0.494	0.531	0.575	0.371	0.379	0.474	0.382	0.464	0.417	0.464	0.46	0.468	0.552	0.409	0.647	0.578	0.623	0.595	0.557	0.432	0.512	0.471	0.432	0.369
27	0.278	0.343	0.44	0.267	0.39	0.39	0.39	0.39	0.376	0.522	0.489	0.522	0.376	0.315	0.388	0.396	0.396	0.365	0.292	0.312	0.305	0.305	0.365	0.46	0.479	0.365	0.388	0.38	0.381	0.375	0.357	0.393	0.436	0.423	0.436	0.616	0.376	0.427	0.324	0.421	0.49	0.442	0.431	0.393	0.438	0.494	0.458	0.438	0.333
28A	0.224	0.402	0.283	0.362	0.392	0.392	0.392	0.392	0.364	0.495	0.462	0.495	0.364	0.314	0.32	0.323	0.323	0.314	0.302	0.3	0.304	0.304	0.408	0.392	0.408	0.408	0.419	0.381	0.3	0.306	0.333	0.329	0.489	0.469	0.489	0.517	0.49	0.589	0.324	0.437	0.463	0.494	0.511	0.465	0.409	0.418	0.417	0.409	0.345
28F	0.222	0.434	0.3	0.267	0.437	0.437	0.437	0.437	0.374	0.556	0.518	0.556	0.374	0.338	0.326	0.345	0.345	0.32	0.33	0.33	0.333	0.333	0.422	0.404	0.422	0.422	0.435	0.392	0.319	0.326	0.34	0.373	0.551	0.489	0.551	0.582	0.511	0.622	0.33	0.453	0.518	0.557	0.535	0.484	0.462	0.469	0.465	0.462	0.351
29	0.198	0.283	0.275	0.2	0.476	0.476	0.476	0.476	0.333	0.42	0.404	0.42	0.333	0.308	0.315	0.366	0.366	0.296	0.591	0.571	0.616	0.58	0.396	0.541	0.477	0.396	0.424	0.489	0.308	0.3	0.631	0.417	0.481	0.4	0.481	0.459	0.436	0.404	0.362	0.398	0.524	0.47	0.424	0.396	0.43	0.457	0.453	0.43	0.505
31	0.388	0.522	0.316	0.381	0.385	0.385	0.385	0.385	0.35	0.329	0.298	0.329	0.35	0.483	0.4	0.433	0.433	0.37	0.319	0.333	0.309	0.309	0.291	0.278	0.291	0.291	0.312	0.269	0.411	0.423	0.315	0.323	0.3	0.258	0.3	0.271	0.434	0.365	0.623	0.344	0.383	0.413	0.386	0.341	0.347	0.291	0.282	0.347	0.33
32A	0.289	0.381	0.31	0.327	0.452	0.452	0.452	0.452	0.47	0.537	0.519	0.537	0.47	0.389	0.434	0.341	0.341	0.404	0.255	0.262	0.257	0.257	0.506	0.466	0.488	0.506	0.545	0.435	0.376	0.386	0.406	0.351	0.405	0.44	0.405	0.605	0.462	0.566	0.432	0.57	0.465	0.5	0.5	0.553	0.521	0.547	0.5	0.521	0.387
32F	0.222	0.434	0.3	0.267	0.437	0.437	0.437	0.437	0.374	0.556	0.518	0.556	0.374	0.338	0.326	0.345	0.345	0.32	0.33	0.33	0.333	0.333	0.422	0.404	0.422	0.422	0.435	0.392	0.319	0.326	0.34	0.373	0.551	0.489	0.551	0.582	0.511	0.622	0.33	0.453	0.518	0.557	0.535	0.484	0.462	0.469	0.465	0.462	0.351
33A	0.309	0.337	0.27	0.277	0.375	0.375	0.375	0.375	0.391	0.312	0.284	0.312	0.391	0.356	0.439	0.346	0.346	0.442	0.412	0.418	0.402	0.402	0.442	0.422	0.442	0.442	0.439	0.394	0.333	0.341	0.411	0.375	0.376	0.413	0.376	0.344	0.517	0.418	0.582	0.411	0.389	0.417	0.455	0.472	0.264	0.292	0.284	0.264	0.698
33B	0.301	0.287	0.32	0.252	0.528	0.639	0.528	0.639	0.402	0.412	0.427	0.412	0.402	0.31	0.446	0.378	0.378	0.418	0.567	0.655	0.525	0.589	0.479	0.644	0.598	0.479	0.511	0.57	0.379	0.387	0.62	0.373	0.467	0.465	0.467	0.462	0.531	0.485	0.489	0.602	0.522	0.489	0.49	0.521	0.374	0.429	0.412	0.374	0.563
33C	0.24	0.28	0.326	0.235	0.595	0.489	0.595	0.489	0.34	0.406	0.406	0.406	0.34	0.302	0.394	0.386	0.386	0.398	0.546	0.56	0.505	0.505	0.457	0.549	0.522	0.457	0.456	0.548	0.358	0.366	0.515	0.383	0.461	0.444	0.461	0.457	0.422	0.434	0.394	0.47	0.516	0.483	0.516	0.485	0.367	0.422	0.406	0.367	0.514
33D	0.301	0.287	0.32	0.252	0.528	0.639	0.528	0.639	0.402	0.412	0.427	0.412	0.402	0.31	0.446	0.378	0.378	0.418	0.567	0.655	0.525	0.589	0.479	0.644	0.598	0.479	0.511	0.57	0.379	0.387	0.62	0.373	0.467	0.465	0.467	0.462	0.531	0.485	0.489	0.602	0.522	0.489	0.49	0.521	0.374	0.429	0.412	0.374	0.563
33F	0.352	0.382	0.304	0.308	0.405	0.405	0.405	0.405	0.442	0.349	0.318	0.349	0.442	0.413	0.5	0.394	0.394	0.462	0.427	0.434	0.416	0.416	0.443	0.457	0.481	0.443	0.479	0.391	0.377	0.387	0.442	0.435	0.427	0.429	0.427	0.388	0.564	0.451	0.667	0.425	0.42	0.453	0.457	0.476	0.299	0.329	0.318	0.299	0.563
34	0.217	0.274	0.266	0.227	0.512	0.549	0.512	0.549	0.27	0.362	0.333	0.362	0.27	0.296	0.319	0.307	0.307	0.327	0.607	0.588	0.614	0.543	0.477	0.523	0.477	0.477	0.476	0.505	0.271	0.277	0.647	0.312	0.382	0.402	0.382	0.38	0.484	0.452	0.424	0.505	0.44	0.471	0.506	0.457	0.318	0.344	0.32	0.318	0.505
35A	0.253	0.255	0.235	0.203	0.426	0.426	0.426	0.426	0.288	0.324	0.298	0.324	0.288	0.258	0.323	0.271	0.271	0.33	0.471	0.464	0.475	0.447	0.473	0.549	0.505	0.473	0.472	0.5	0.24	0.245	0.531	0.273	0.34	0.416	0.34	0.34	0.526	0.449	0.423	0.47	0.394	0.419	0.454	0.455	0.281	0.306	0.298	0.281	0.674
35B	0.283	0.27	0.276	0.216	0.446	0.446	0.446	0.446	0.4	0.396	0.381	0.396	0.4	0.291	0.383	0.344	0.344	0.36	0.52	0.516	0.542	0.51	0.462	0.628	0.563	0.462	0.494	0.554	0.306	0.299	0.698	0.37	0.433	0.464	0.433	0.43	0.532	0.469	0.427	0.46	0.489	0.44	0.443	0.459	0.402	0.427	0.411	0.402	0.58
35C	0.189	0.333	0.239	0.238	0.544	0.544	0.544	0.544	0.284	0.398	0.367	0.398	0.284	0.333	0.322	0.325	0.325	0.302	0.605	0.548	0.593	0.557	0.42	0.5	0.453	0.42	0.451	0.435	0.3	0.307	0.517	0.37	0.494	0.379	0.494	0.47	0.462	0.429	0.448	0.452	0.537	0.579	0.518	0.467	0.337	0.365	0.382	0.337	0.515
35D	0.198	0.283	0.275	0.2	0.476	0.476	0.476	0.476	0.333	0.42	0.404	0.42	0.333	0.308	0.315	0.366	0.366	0.296	0.591	0.571	0.616	0.58	0.396	0.541	0.477	0.396	0.424	0.489	0.308	0.3	0.631	0.417	0.481	0.4	0.481	0.459	0.436	0.404	0.362	0.398	0.524	0.47	0.424	0.396	0.43	0.457	0.453	0.43	0.505
35F	0.291	0.277	0.269	0.229	0.518	0.556	0.518	0.556	0.312	0.366	0.337	0.366	0.312	0.284	0.367	0.295	0.295	0.344	0.578	0.558	0.584	0.516	0.5	0.622	0.573	0.5	0.537	0.511	0.274	0.28	0.675	0.3	0.386	0.436	0.386	0.385	0.593	0.506	0.477	0.562	0.444	0.476	0.478	0.478	0.307	0.333	0.309	0.307	0.541
39	0.274	0.354	0.306	0.231	0.402	0.402	0.402	0.402	0.432	0.398	0.398	0.398	0.432	0.295	0.43	0.378	0.378	0.448	0.634	0.516	0.589	0.557	0.433	0.554	0.495	0.433	0.415	0.553	0.351	0.358	0.505	0.373	0.389	0.436	0.389	0.388	0.485	0.44	0.414	0.419	0.429	0.396	0.459	0.46	0.33	0.383	0.457	0.33	0.594
41A	0.347	0.571	0.385	0.442	0.487	0.487	0.487	0.487	0.45	0.41	0.393	0.41	0.45	0.567	0.487	0.507	0.507	0.451	0.375	0.378	0.365	0.365	0.337	0.337	0.352	0.337	0.361	0.299	0.521	0.535	0.344	0.403	0.4	0.33	0.4	0.365	0.494	0.425	0.791	0.402	0.481	0.52	0.482	0.465	0.382	0.375	0.36	0.382	0.382
41F	0.397	0.494	0.349	0.419	0.425	0.425	0.425	0.425	0.494	0.374	0.359	0.374	0.494	0.5	0.571	0.455	0.455	0.53	0.346	0.347	0.337	0.337	0.411	0.379	0.396	0.411	0.44	0.34	0.487	0.5	0.398	0.36	0.364	0.4	0.364	0.333	0.517	0.5	0.882	0.473	0.438	0.47	0.472	0.523	0.329	0.356	0.344	0.329	0.419
42	0.212	0.316	0.233	0.243	0.484	0.484	0.484	0.484	0.298	0.36	0.333	0.36	0.298	0.299	0.333	0.295	0.295	0.34	0.541	0.49	0.531	0.5	0.453	0.495	0.453	0.453	0.451	0.465	0.287	0.293	0.51	0.314	0.424	0.412	0.424	0.421	0.46	0.43	0.448	0.465	0.479	0.511	0.543	0.495	0.305	0.33	0.347	0.305	0.667
45	0.27	0.452	0.412	0.308	0.488	0.488	0.488	0.488	0.488	0.613	0.613	0.613	0.488	0.309	0.389	0.432	0.432	0.379	0.532	0.447	0.521	0.521	0.409	0.436	0.506	0.409	0.42	0.408	0.537	0.512	0.356	0.432	0.459	0.384	0.459	0.438	0.544	0.563	0.375	0.439	0.63	0.575	0.552	0.5	0.463	0.506	0.593	0.463	0.485
47A	0.263	0.354	0.282	0.223	0.429	0.458	0.429	0.458	0.474	0.424	0.396	0.424	0.474	0.297	0.412	0.376	0.376	0.402	0.66	0.51	0.685	0.615	0.43	0.531	0.49	0.43	0.442	0.515	0.337	0.317	0.577	0.388	0.417	0.433	0.417	0.4	0.466	0.465	0.398	0.5	0.455	0.408	0.441	0.456	0.344	0.367	0.439	0.344	0.618
47F	0.281	0.268	0.26	0.223	0.449	0.483	0.449	0.483	0.303	0.327	0.3	0.327	0.303	0.274	0.355	0.286	0.286	0.333	0.576	0.557	0.582	0.516	0.435	0.545	0.5	0.435	0.465	0.448	0.265	0.271	0.596	0.289	0.344	0.394	0.344	0.33	0.591	0.457	0.462	0.511	0.385	0.411	0.417	0.418	0.269	0.295	0.275	0.269	0.588
[truncated: 32 more columns]

## Sheet: (B) Flippase (rmsd)
Serotype	1	2	4	5	6A	6B	6C	6D	7A	7B	7C	7F	8	9A	9L	9N	9V	10A	10B	10C	10F	11A	11B	11C	11D	11E	11F	12A	12B	12F	13	14	15A	15B	15C	15F	16A	16F	17A	17F	18A	18B	18C	18F	19A	19B	19C	19F	20
1	0	6.778	7.1336	6.82331	8.23749	8.23749	8.23749	8.30225	23.0686	4.9342	5.27118	23.1705	8.18023	8.16578	7.58632	7.62243	8.16578	6.34287	6.09345	7.23403	7.04572	8.54714	6.43811	6.90507	8.45363	8.58177	6.44207	23.737	23.731	23.7384	8.75863	18.5268	21.1324	21.1531	21.1531	21.1324	5.94035	8.89854	13.2561	23.9907	24.6767	24.1243	24.1243	18.6927	8.05075	4.8822	4.88567	17.7742	11.1543
2	6.778	0	6.88391	6.3561	7.23009	7.23009	7.23009	7.75492	5.509	8.237	8.238	5.481	7.581	8.72545	7.04988	7.0817	8.72545	7.144	6.787	7.33872	7.248	4.59841	4.72998	4.74073	4.63364	4.62642	4.74057	6.95729	7.25332	6.98701	7.27275	6.70229	6.26817	6.28242	6.28242	6.26817	6.07624	5.35365	5.16271	7.04887	6.59488	6.47123	6.47123	6.48614	7.07057	6.36969	6.564	6.365	7.87119
4	7.1336	6.88391	0	3.96706	5.95667	5.95667	5.95667	5.53386	3.25827	5.77837	5.8139	3.2153	1.90426	3.84058	5.8563	5.68796	3.84058	2.25976	2.22367	2.22304	2.41093	4.85395	5.41214	5.13005	4.71258	4.75078	5.35299	9.69301	12.1256	12.1175	2.90292	2.42568	3.5833	3.57413	3.57413	3.5833	2.58315	9.73429	19.776	5.3385	2.09252	2.07382	2.07382	2.9458	17.1014	5.708	5.7408	7.23429	2.45092
5	6.82331	6.3561	3.96706	0	13.3013	13.3013	13.3013	13.1738	1.44664	5.34915	5.36679	1.47232	2.05725	3.55386	19.9033	19.9032	3.55386	1.52129	1.5684	1.48574	1.48113	12.68	12.1674	10.845	12.6809	12.6612	12.0395	5.02456	4.61404	4.55975	1.51565	1.05287	1.03347	1.08967	1.08967	1.03347	1.4755	7.38621	11.263	4.98351	1.2029	1.24553	1.24553	1.23149	8.04758	5.61479	5.63933	9.48002	1.37781
6A	8.23749	7.23009	5.95667	13.3013	0	0	0	0.705	13.5136	18.1933	18.1182	13.4553	6.4353	8.81198	6.68763	6.7262	8.81198	10.2439	10.2081	9.52955	9.04199	6.72953	6.66293	6.67995	6.65416	6.65215	6.6737	6.7455	8.57966	6.78302	10.4269	10.8145	11.8155	11.9899	11.9899	11.8155	8.59138	26.017	10.2648	11.43	14.0507	22.3498	22.3498	22.1234	0.49387	15.6406	12.258	0.379362	8.38392
6B	8.23749	7.23009	5.95667	13.3013	0	0	0	0.705	13.5136	18.1933	18.1182	13.4553	6.4353	8.45316	6.68763	6.7262	8.45316	10.2439	10.2081	9.52955	9.04199	6.72953	6.66293	6.67995	6.65416	6.65215	6.6737	6.7455	8.57966	6.78302	10.4269	10.9393	11.8155	11.9899	11.9899	11.8155	8.59138	26.017	10.2648	11.43	14.0507	22.3498	22.3498	22.1234	0.49387	15.6406	12.258	0.379362	8.38392
6C	8.23749	7.23009	5.95667	13.3013	0	0	0	0.705	13.5136	18.1933	18.1182	13.4553	6.4353	8.45316	6.68763	6.7262	8.45316	10.2439	10.2081	9.52955	9.04199	6.72953	6.66293	6.67995	6.65416	6.65215	6.6737	6.7455	8.57966	6.78302	10.4269	10.9393	11.8155	11.9899	11.9899	11.8155	8.59138	26.017	10.2648	11.43	14.0507	22.3498	22.3498	22.1234	0.49387	15.6406	12.258	0.379362	8.38392
6D	8.30225	7.75492	5.53386	13.1738	0.705	0.705	0.705	0	8.55951	18.2339	18.164	8.55848	7.79653	8.32637	6.69888	6.74876	8.32637	9.86437	9.79567	11.1173	8.87215	6.77592	6.61459	6.68775	6.67152	6.7074	6.58587	6.5414	8.35833	6.61584	11.3354	7.42357	11.2139	11.2883	11.2883	11.2139	8.57492	26.081	9.30307	11.1911	14.1577	22.3139	22.3139	22.0927	0.323607	15.8201	12.3899	0.367692	8.21528
7A	23.0686	5.509	3.25827	1.44664	13.5136	13.5136	13.5136	8.55951	0	5.08	5.111	0.09	1.25093	4.2666	4.57716	4.56169	4.2666	1.13909	1.18654	1.01317	0.961972	7.81636	7.98064	6.41073	7.7439	7.74297	7.9703	10.8806	11.3511	11.2722	0.991795	1.13342	1.27442	1.24667	1.24667	1.27442	1.03676	4.75651	6.15342	7.47898	1.27994	1.29274	1.29274	1.26923	20.436	5.33882	5.37405	24.0803	0.955768
7B	4.9342	8.237	5.77837	5.34915	18.1933	18.1933	18.1933	18.2339	5.08	0	0.094	5.097	5.17128	8.17492	8.53333	8.55332	8.17492	4.478	4.43978	4.82891	4.86933	5.5911	7.24429	5.49565	5.66898	5.65302	7.14736	6.84637	6.95559	6.93055	4.85207	5.11891	4.97779	4.91478	4.91478	4.97779	4.88295	12.8467	6.12286	8.64955	5.28253	5.2967	5.2967	5.32873	16.5888	0.515384	0.541157	8.93363	4.76197
7C	5.27118	8.238	5.8139	5.36679	18.1182	18.1182	18.1182	18.164	5.111	0.094	0	5.102	5.2006	8.13392	10.6656	10.6807	8.13392	4.49683	4.4637	4.84272	4.8948	5.62097	7.06168	5.52365	5.7033	5.67778	7.0571	6.8928	6.9879	6.95385	4.88125	5.20482	5.04694	4.99246	4.99246	5.04694	4.89416	12.8202	2.93093	7.3623	5.27761	5.30748	5.30748	5.33053	13.3206	0.517499	0.552565	11.1483	4.77455
7F	23.1705	5.481	3.2153	1.47232	13.4553	13.4553	13.4553	8.55848	0.09	5.097	5.102	0	1.22204	4.23527	4.58859	4.57781	4.23527	1.12569	1.17225	1.00114	0.946069	7.82756	7.99425	6.4249	7.74137	7.73256	7.98461	10.8791	11.3299	11.2621	0.976302	1.15062	1.30492	1.278	1.278	1.30492	1.0302	4.78692	6.17901	7.45136	1.30631	1.32548	1.32548	1.30892	20.6854	5.35835	5.3875	24.0692	0.952268
8	8.18023	7.581	1.90426	2.05725	6.4353	6.4353	6.4353	7.79653	1.25093	5.17128	5.2006	1.22204	0	6.18187	6.00824	3.82888	8.16188	1.41475	1.56425	1.18624	1.13422	5.41969	5.16592	4.62901	5.29158	5.30087	5.07296	17.176	15.1273	15.438	1.20139	1.94105	1.83559	1.79254	1.79254	1.83559	1.23831	5.28976	7.34417	5.3385	2.10543	1.27369	1.27369	1.23811	7.27486	5.61043	5.63147	6.27376	1.59177
9A	8.16578	8.72545	3.84058	3.55386	8.81198	8.45316	8.45316	8.32637	4.2666	8.17492	8.13392	4.23527	6.18187	0	0.621406	0.589181	0	5.70258	5.65939	8.70507	9.32512	6.60882	5.58678	6.36885	6.49943	6.49257	5.53607	5.98477	5.89396	5.89369	6.00584	9.55782	6.28339	6.26755	6.26755	6.28339	6.45843	5.88867	5.09365	5.6491	9.9371	11.6306	11.6306	11.6152	12.1922	9.96382	9.92885	24.7292	5.36976
9L	7.58632	7.04988	5.8563	19.9033	6.68763	6.68763	6.68763	6.69888	4.57716	8.53333	10.6656	4.58859	6.00824	0.621406	0	0.10991	0.621406	10.274	8.19161	8.50272	9.13248	5.79532	5.70203	5.99977	5.64739	5.67512	5.63061	15.9958	5.65047	5.60376	8.55092	9.06653	8.78129	9.52054	9.52054	8.78129	9.34771	8.44412	5.23268	9.73393	8.05753	8.76553	8.76553	8.92783	21.9767	10.9367	10.5757	23.6268	6.59112
9N	7.62243	7.0817	5.68796	19.9032	6.7262	6.7262	6.7262	6.74876	4.56169	8.55332	10.6807	4.57781	3.82888	0.589181	0.10991	0	0.589181	10.2869	8.2317	8.50003	9.15276	5.61462	5.52424	6.02516	5.478	5.50207	5.41215	5.14137	4.45099	4.49775	8.54525	9.05549	8.76253	9.47943	9.47943	8.76253	9.35397	8.44838	5.28419	9.72057	8.03533	8.69689	8.69689	8.8758	21.9889	11.0726	10.5963	9.10438	5.93827
9V	8.16578	8.72545	3.84058	3.55386	8.81198	8.45316	8.45316	8.32637	4.2666	8.17492	8.13392	4.23527	8.16188	0	0.621406	0.589181	0	5.70258	5.65939	8.70507	9.32512	6.60882	5.58678	6.36885	6.49943	6.49257	5.53607	5.98477	5.89396	5.89369	6.00584	9.55782	5.4318	6.26755	5.50355	5.4318	6.44395	5.88867	5.09365	5.6491	10.1948	11.6306	11.6306	11.6152	12.1922	9.96382	9.92885	24.8354	5.36976
10A	6.34287	7.144	2.25976	1.52129	10.2439	10.2439	10.2439	9.86437	1.13909	4.478	4.49683	1.12569	1.41475	5.70258	10.274	10.2869	5.70258	0	0.123	0.508	0.514	3.93442	5.06974	4.91402	3.85479	3.88906	5.03148	5.15924	4.90481	4.88275	0.557879	1.24479	1.37507	1.33684	1.33684	1.37507	0.350817	4.38655	5.76251	5.43402	1.4993	1.46583	1.46583	1.50949	8.47977	4.83931	4.86171	11.0311	0.420299
10B	6.09345	6.787	2.22367	1.5684	10.2081	10.2081	10.2081	9.79567	1.18654	4.43978	4.4637	1.17225	1.56425	5.65939	8.19161	8.2317	5.65939	0.123	0	0.535	0.541	3.69383	4.55055	3.80202	3.63527	3.60883	4.51468	5.16761	4.40196	4.38833	0.603424	1.3092	1.45314	1.41459	1.41459	1.45314	0.369081	4.9494	5.78697	5.78376	1.52183	1.49141	1.49141	1.53399	7.81901	5.12108	5.14299	11.1423	0.505775
10C	7.23403	7.33872	2.22304	1.48574	9.52955	9.52955	9.52955	11.1173	1.01317	4.82891	4.84272	1.00114	1.18624	8.70507	8.50272	8.50003	8.70507	0.508	0.535	0	0.084	3.3683	3.58144	3.74299	3.23446	3.26117	3.53791	4.34832	4.34175	4.31914	0.215606	1.11405	1.23526	1.19411	1.19411	1.23526	0.224326	5.12305	6.02832	4.57569	1.15839	1.1396	1.1396	1.12057	7.47043	5.41276	5.45363	9.52561	0.29731
10F	7.04572	7.248	2.41093	1.48113	9.04199	9.04199	9.04199	8.87215	0.961972	4.86933	4.8948	0.946069	1.13422	9.32512	9.13248	9.15276	9.32512	0.514	0.541	0.084	0	3.41344	3.4517	3.66598	3.37601	3.3892	3.3953	4.43362	4.50316	4.49637	0.220604	1.10992	1.21898	1.16612	1.16612	1.21898	0.242361	5.49686	6.18485	6.05864	1.20001	1.20255	1.20255	1.18131	6.84564	5.45925	5.502	8.65667	0.308372
11A	8.54714	4.59841	4.85395	12.68	6.72953	6.72953	6.72953	6.77592	7.81636	5.5911	5.62097	7.82756	5.41969	6.60882	5.79532	5.61462	6.60882	3.93442	3.69383	3.3683	3.41344	0	0.223302	0.235152	0.247959	0.17442	0.30109	7.16301	7.24097	7.22546	4.23746	5.68374	4.2836	4.25237	4.25237	4.2836	3.99972	1.62069	9.17387	6.98005	5.12307	5.63882	5.63882	5.63756	8.30978	5.65689	5.71644	7.8958	4.78418
11B	6.43811	4.72998	5.41214	12.1674	6.66293	6.66293	6.66293	6.61459	7.98064	7.24429	7.06168	7.99425	5.16592	5.58678	5.70203	5.52424	5.58678	5.06974	4.55055	3.58144	3.4517	0.223302	0	0.326788	0.156652	0.15301	0.126713	7.21473	7.31862	7.29123	3.91364	5.5241	4.14309	4.09799	4.09799	4.14309	3.56852	1.52796	7.76404	6.40988	4.20686	4.24978	4.24978	4.21538	8.36327	7.6342	8.29058	8.73694	3.68571
11C	6.90507	4.74073	5.13005	10.845	6.67995	6.67995	6.67995	6.68775	6.41073	5.49565	5.52365	6.4249	4.62901	6.36885	5.99977	6.02516	6.36885	4.91402	3.80202	3.74299	3.66598	0.235152	0.326788	0	0.193207	0.172553	0.345	7.70665	7.76523	7.7438	3.82916	5.19437	3.63394	3.64925	3.64925	3.63394	3.52024	1.50309	8.8421	6.81457	5.21355	5.15437	5.15437	5.03356	8.36278	5.99197	6.06803	6.25747	4.35422
11D	8.45363	4.63364	4.71258	12.6809	6.65416	6.65416	6.65416	6.67152	7.7439	5.66898	5.7033	7.74137	5.29158	6.49943	5.64739	5.478	6.49943	3.85479	3.63527	3.23446	3.37601	0.247959	0.156652	0.193207	0	0.087065	0.181954	6.97777	7.12814	7.1054	4.07143	5.5762	4.16086	4.0728	4.0728	4.16086	3.86777	1.48915	9.19177	6.91717	4.97534	5.5194	5.5194	5.52508	8.30627	5.79178	5.841	7.83241	4.63214
11E	8.58177	4.62642	4.75078	12.6612	6.65215	6.65215	6.65215	6.7074	7.74297	5.65302	5.67778	7.73256	5.30087	6.49257	5.67512	5.50207	6.49257	3.88906	3.60883	3.26117	3.3892	0.17442	0.15301	0.172553	0.087065	0	0.184039	7.00709	7.14022	7.10277	4.10575	5.59977	4.1888	4.11921	4.11921	4.1888	3.90915	1.54407	9.18632	6.94037	5.01054	5.55841	5.55841	5.56964	8.29833	5.76225	5.79365	7.85793	4.66002
11F	6.44207	4.74057	5.35299	12.0395	6.6737	6.6737	6.6737	6.58587	7.9703	7.14736	7.0571	7.98461	5.07296	5.53607	5.63061	5.41215	5.53607	5.03148	4.51468	3.53791	3.3953	0.30109	0.126713	0.345	0.181954	0.184039	0	7.18159	7.29934	7.28576	3.83456	5.48699	4.14277	4.04256	4.04256	4.14277	3.50807	1.441	7.77999	6.43324	4.15351	4.15265	4.15265	4.14398	8.38041	7.67459	8.33166	8.70757	3.66626
12A	23.737	6.95729	9.69301	5.02456	6.7455	6.7455	6.7455	6.5414	10.8806	6.84637	6.8928	10.8791	17.176	5.98477	15.9958	5.14137	5.98477	5.15924	5.16761	4.34832	4.43362	7.16301	7.21473	7.70665	6.97777	7.00709	7.18159	0	0.22705	0.236297	4.8865	6.21917	5.19474	5.22839	5.22839	5.19474	4.1227	12.6844	6.74996	1.83747	6.04222	5.69413	5.69413	5.60465	7.60121	8.96307	9.08591	7.06999	4.80436
12B	23.731	7.25332	12.1256	4.61404	8.57966	8.57966	8.57966	8.35833	11.3511	6.95559	6.9879	11.3299	15.1273	5.89396	5.65047	4.45099	5.89396	4.90481	4.40196	4.34175	4.50316	7.24097	7.31862	7.76523	7.12814	7.14022	7.29934	0.22705	0	0.161484	4.66566	6.41078	6.59733	6.6965	6.6965	6.59733	4.83348	12.2235	8.45849	1.78365	6.18466	5.73459	5.73459	5.61475	7.6947	8.9715	9.10902	7.20689	5.89166
12F	23.7384	6.98701	12.1175	4.55975	6.78302	6.78302	6.78302	6.61584	11.2722	6.93055	6.95385	11.2621	15.438	5.89369	5.60376	4.49775	5.89369	4.88275	4.38833	4.31914	4.49637	7.22546	7.29123	7.7438	7.1054	7.10277	7.28576	0.236297	0.161484	0	4.68545	6.34152	6.7117	6.75153	6.75153	6.7117	6.84806	12.2466	7.88934	1.72858	6.18414	5.772	5.772	5.61992	7.84596	8.9317	9.0907	7.16404	5.72949
13	8.75863	7.27275	2.90292	1.51565	10.4269	10.4269	10.4269	11.3354	0.991795	4.85207	4.88125	0.976302	1.20139	6.00584	8.55092	8.54525	6.00584	0.557879	0.603424	0.215606	0.220604	4.23746	3.91364	3.82916	4.07143	4.10575	3.83456	4.8865	4.66566	4.68545	0	1.09481	1.24486	1.19724	1.19724	1.24486	0.321961	12.2584	6.12486	5.84174	1.09135	1.1201	1.1201	1.1078	6.4256	5.69565	5.72187	9.29737	0.321093
14	18.5268	6.70229	2.42568	1.05287	10.8145	10.9393	10.9393	7.42357	1.13342	5.11891	5.20482	1.15062	1.94105	9.55782	9.06653	9.05549	9.55782	1.24479	1.3092	1.11405	1.10992	5.68374	5.5241	5.19437	5.5762	5.59977	5.48699	6.21917	6.41078	6.34152	1.09481	0	0.364564	0.357731	0.357731	0.364564	1.14137	8.17575	6.31392	3.98397	0.820397	0.781739	0.781739	0.765054	16.6776	5.24169	5.25725	9.27712	1.06815
15A	21.1324	6.26817	3.5833	1.03347	11.8155	11.8155	11.8155	11.2139	1.27442	4.97779	5.04694	1.30492	1.83559	6.28339	8.78129	8.76253	5.4318	1.37507	1.45314	1.23526	1.21898	4.2836	4.14309	3.63394	4.16086	4.1888	4.14277	5.19474	6.59733	6.7117	1.24486	0.364564	0	0.170099	0.170099	0	1.2818	7.41615	6.42931	4.84188	0.774419	0.773853	0.773853	0.777217	14.7374	5.80498	5.84156	9.20236	1.17239
15B	21.1531	6.28242	3.57413	1.08967	11.9899	11.9899	11.9899	11.2883	1.24667	4.91478	4.99246	1.278	1.79254	6.26755	9.52054	9.47943	6.26755	1.33684	1.41459	1.19411	1.16612	4.25237	4.09799	3.64925	4.0728	4.11921	4.04256	5.22839	6.6965	6.75153	1.19724	0.357731	0.170099	0	0	0.170099	1.22809	7.33203	6.81786	4.87886	0.765819	0.775205	0.775205	0.793813	13.6	5.80147	5.85383	9.29725	1.16511
15C	21.1531	6.28242	3.57413	1.08967	11.9899	11.9899	11.9899	11.2883	1.24667	4.91478	4.99246	1.278	1.79254	6.26755	9.52054	9.47943	5.50355	1.33684	1.41459	1.19411	1.16612	4.25237	4.09799	3.64925	4.0728	4.11921	4.04256	5.22839	6.6965	6.75153	1.19724	0.357731	0.170099	0	0	0.170099	1.22809	7.33203	6.81786	4.87886	0.765819	0.775205	0.775205	0.793813	13.6	5.80147	5.85383	9.29725	1.16511
15F	21.1324	6.26817	3.5833	1.03347	11.8155	11.8155	11.8155	11.2139	1.27442	4.97779	5.04694	1.30492	1.83559	6.28339	8.78129	8.76253	5.4318	1.37507	1.45314	1.23526	1.21898	4.2836	4.14309	3.63394	4.16086	4.1888	4.14277	5.19474	6.59733	6.7117	1.24486	0.364564	0	0.170099	0.170099	0	1.2818	7.41615	6.42931	4.84188	0.774419	0.773853	0.773853	0.777217	14.7374	5.80498	5.84156	9.20236	1.17239
16A	5.94035	6.07624	2.58315	1.4755	8.59138	8.59138	8.59138	8.57492	1.03676	4.88295	4.89416	1.0302	1.23831	6.45843	9.34771	9.35397	6.44395	0.350817	0.369081	0.224326	0.242361	3.99972	3.56852	3.52024	3.86777	3.90915	3.50807	4.1227	4.83348	6.84806	0.321961	1.14137	1.2818	1.22809	1.22809	1.2818	0	4.38308	9.96146	3.67591	1.25543	1.22207	1.22207	1.23242	7.21252	5.10997	5.14298	6.02798	0.298906
16F	8.89854	5.35365	9.73429	7.38621	26.017	26.017	26.017	26.081	4.75651	12.8467	12.8202	4.78692	5.28976	5.88867	8.44412	8.44838	5.88867	4.38655	4.9494	5.12305	5.49686	1.62069	1.52796	1.50309	1.48915	1.54407	1.441	12.6844	12.2235	12.2466	12.2584	8.17575	7.41615	7.33203	7.33203	7.41615	4.38308	0	6.86718	13.9306	7.34382	6.34796	6.34796	6.52709	23.5344	8.64032	8.42772	24.7933	4.15118
17A	13.2561	5.16271	19.776	11.263	10.2648	10.2648	10.2648	9.30307	6.15342	6.12286	2.93093	6.17901	7.34417	5.09365	5.23268	5.28419	5.09365	5.76251	5.78697	6.02832	6.18485	9.17387	7.76404	8.8421	9.19177	9.18632	7.77999	6.74996	8.45849	7.88934	6.12486	6.31392	6.42931	6.81786	6.81786	6.42931	9.96146	6.86718	0	6.84653	9.97401	10.1312	10.1312	10.1407	11.1858	11.1661	3.94303	9.21471	6.99961
17F	23.9907	7.04887	5.3385	4.98351	11.43	11.43	11.43	11.1911	7.47898	8.64955	7.3623	7.45136	5.3385	5.6491	9.73393	9.72057	5.6491	5.43402	5.78376	4.57569	6.05864	6.98005	6.40988	6.81457	6.91717	6.94037	6.43324	1.83747	1.78365	1.72858	5.84174	3.98397	4.84188	4.87886	4.87886	4.84188	3.67591	13.9306	6.84653	0	3.95062	3.96439	3.96439	3.93287	9.60704	8.68623	9.23383	9.29395	5.56102
18A	24.6767	6.59488	2.09252	1.2029	14.0507	14.0507	14.0507	14.1577	1.27994	5.28253	5.27761	1.30631	2.10543	9.9371	8.05753	8.03533	10.1948	1.4993	1.52183	1.15839	1.20001	5.12307	4.20686	5.21355	4.97534	5.01054	4.15351	6.04222	6.18466	6.18414	1.09135	0.820397	0.774419	0.765819	0.765819	0.774419	1.25543	7.34382	9.97401	3.95062	0	0.0829157	0.0829157	0.131	24.6321	5.55352	5.543	20.6207	1.17926
18B	24.1243	6.47123	2.07382	1.24553	22.3498	22.3498	22.3498	22.3139	1.29274	5.2967	5.30748	1.32548	1.27369	11.6306	8.76553	8.69689	11.6306	1.46583	1.49141	1.1396	1.20255	5.63882	4.24978	5.15437	5.5194	5.55841	4.15265	5.69413	5.73459	5.772	1.1201	0.781739	0.773853	0.775205	0.775205	0.773853	1.22207	6.34796	10.1312	3.96439	0.0829157	0	0	0.109781	16.2763	5.55746	5.53909	12.8377	1.15021
18C	24.1243	6.47123	2.07382	1.24553	22.3498	22.3498	22.3498	22.3139	1.29274	5.2967	5.30748	1.32548	1.27369	11.6306	8.76553	8.69689	11.6306	1.46583	1.49141	1.1396	1.20255	5.63882	4.24978	5.15437	5.5194	5.55841	4.15265	5.69413	5.73459	5.772	1.1201	0.781739	0.773853	0.775205	0.775205	0.773853	1.22207	6.34796	10.1312	3.96439	0.0829157	0	0	0.109781	16.2763	5.55746	5.53909	12.8377	1.15021
18F	18.6927	6.48614	2.9458	1.23149	22.1234	22.1234	22.1234	22.0927	1.26923	5.32873	5.33053	1.30892	1.23811	11.6152	8.92783	8.8758	11.6152	1.50949	1.53399	1.12057	1.18131	5.63756	4.21538	5.03356	5.52508	5.56964	4.14398	5.60465	5.61475	5.61992	1.1078	0.765054	0.777217	0.793813	0.793813	0.777217	1.23242	6.52709	10.1407	3.93287	0.131	0.109781	0.109781	0	15.4746	5.59255	5.57798	20.8517	1.15286
19A	8.05075	7.07057	17.1014	8.04758	0.49387	0.49387	0.49387	0.323607	20.436	16.5888	13.3206	20.6854	7.27486	12.1922	21.9767	21.9889	12.1922	8.47977	7.81901	7.47043	6.84564	8.30978	8.36327	8.36278	8.30627	8.29833	8.38041	7.60121	7.6947	7.84596	6.4256	16.6776	14.7374	13.6	13.6	14.7374	7.21252	23.5344	11.1858	9.60704	24.6321	16.2763	16.2763	15.4746	0	15.1012	14.2796	0.195476	6.73287
19B	4.8822	6.36969	5.708	5.61479	15.6406	15.6406	15.6406	15.8201	5.33882	0.515384	0.517499	5.35835	5.61043	9.96382	10.9367	11.0726	9.96382	4.83931	5.12108	5.41276	5.45925	5.65689	7.6342	5.99197	5.79178	5.76225	7.67459	8.96307	8.9715	8.9317	5.69565	5.24169	5.80498	5.80147	5.80147	5.80498	5.10997	8.64032	11.1661	8.68623	5.55352	5.55746	5.55746	5.59255	15.1012	0	0.10325	12.9292	5.67962
19C	4.88567	6.564	5.7408	5.63933	12.258	12.258	12.258	12.3899	5.37405	0.541157	0.552565	5.3875	5.63147	9.92885	10.5757	10.5963	9.92885	4.86171	5.14299	5.45363	5.502	5.71644	8.29058	6.06803	5.841	5.79365	8.33166	9.08591	9.10902	9.0907	5.72187	5.25725	5.84156	5.85383	5.85383	5.84156	5.14298	8.42772	3.94303	9.23383	5.543	5.53909	5.53909	5.57798	14.2796	0.10325	0	12.8546	5.63286
19F	17.7742	6.365	7.23429	9.48002	0.379362	0.379362	0.379362	0.367692	24.0803	8.93363	11.1483	24.0692	6.27376	24.7292	23.6268	9.10438	24.8354	11.0311	11.1423	9.52561	8.65667	7.8958	8.73694	6.25747	7.83241	7.85793	8.70757	7.06999	7.20689	7.16404	9.29737	9.27712	9.20236	9.29725	9.29725	9.20236	6.02798	24.7933	9.21471	9.29395	20.6207	12.8377	12.8377	20.8517	0.195476	12.9292	12.8546	0	5.67295
20	11.1543	7.87119	2.45092	1.37781	8.38392	8.38392	8.38392	8.21528	0.955768	4.76197	4.77455	0.952268	1.59177	5.36976	6.59112	5.93827	5.36976	0.420299	0.505775	0.29731	0.308372	4.78418	3.68571	4.35422	4.63214	4.66002	3.66626	4.80436	5.89166	5.72949	0.321093	1.06815	1.17239	1.16511	1.16511	1.17239	0.298906	4.15118	6.99961	5.56102	1.17926	1.15021	1.15021	1.15286	6.73287	5.67962	5.63286	5.67295	0
21	5.14479	6.39587	2.50831	1.44338	13.9523	13.9523	13.9523	14.9016	1.06387	4.43334	4.45583	1.03804	1.39565	8.98308	7.3738	8.9228	8.98308	0.366457	0.346016	0.267359	0.25603	2.93065	2.83901	2.88825	2.87294	2.8837	2.8344	8.22525	8.73166	8.67731	0.406692	1.07728	1.22951	1.19867	1.19867	1.22951	0.22795	5.30028	5.97563	7.44893	1.27089	1.29552	1.29552	1.29974	12.0665	5.08914	5.10757	7.79332	0.305829
22A	6.76125	6.73623	2.29404	1.57614	12.1677	12.1677	12.1677	12.0873	1.19308	5.15131	5.16274	1.1747	1.27696	4.30639	5.41985	3.9459	4.30639	1.34545	1.37462	1.37298	1.35516	6.32824	6.65959	5.78721	6.1758	6.19648	6.66653	6.03498	6.2142	6.20233	1.29131	1.36236	1.50942	1.45252	1.45252	1.50942	1.36333	3.82057	7.25343	17.9139	1.57318	1.57884	1.57884	1.61318	12.1971	5.21829	5.25309	11.1815	1.3235
22F	6.76125	6.73623	2.29404	1.57614	12.1677	12.1677	12.1677	12.0873	1.19308	5.15131	5.16274	1.1747	1.27696	4.30639	5.41985	3.9459	4.30639	1.34545	1.37462	1.37298	1.35516	6.32824	6.65959	5.78721	6.1758	6.19648	6.66653	6.03498	6.2142	6.20233	1.29131	1.36236	1.50942	1.45252	1.45252	1.50942	1.36333	3.82057	7.25343	17.9139	1.57318	1.57884	1.57884	1.61318	12.1971	5.21829	5.25309	11.1815	1.3235
23A	15.7487	1.06322	8.56843	7.21125	6.18641	6.22751	6.22751	7.0485	6.79498	5.92741	5.95394	6.96273	20.5917	7.74496	9.21923	9.25912	7.74496	8.86638	8.90899	8.27931	8.37814	6.76296	7.6529	6.77894	6.78738	6.78047	7.69783	7.31219	7.25197	7.23942	7.02329	8.14963	9.25592	9.17812	9.17812	9.25592	9.46165	5.47037	5.24956	9.82811	7.84166	7.66859	7.66859	7.8394	22.861	9.04964	7.42045	5.94156	9.2955
23B	18.7496	5.6491	7.22752	8.92247	5.3677	5.3677	5.3677	6.14144	16.0403	4.44902	4.46663	16.0421	9.89425	7.92686	7.24514	7.29933	7.92686	7.8277	7.73967	8.29234	7.61165	5.92168	6.35628	5.82636	6.0042	6.02314	6.34835	7.43099	7.50636	7.489	7.87735	7.54487	8.56564	9.03101	9.03101	8.56564	8.74552	6.29222	6.424	10.3431	8.04869	8.03465	8.03465	8.05348	22.7492	11.1657	11.5842	5.99888	8.71997
23F	15.6195	1.20579	8.80469	7.28246	6.38198	6.49965	6.49965	7.38877	6.86055	5.59383	5.61472	7.04117	20.6365	7.62436	9.25427	9.30532	7.62436	8.89684	8.92179	8.53564	8.47956	6.78389	7.49062	6.58069	6.81191	6.81034	7.53762	7.2989	7.29917	7.30759	7.16588	8.28469	9.508	9.41865	9.41865	9.508	9.41619	5.76089	5.30928	9.90165	8.08086	7.86006	7.86006	7.87609	22.8658	8.99968	7.38363	6.05789	9.45522
24A	4.68187	7.57255	5.67539	5.03701	9.54408	9.54408	9.54408	10.0361	5.5424	1.16208	1.15406	5.60811	6.09822	9.75639	8.6758	8.72877	9.75639	5.16311	5.10443	5.1702	5.18254	6.07515	5.72445	5.01375	6.16864	6.14425	5.81922	11.3704	12.8782	13.0827	5.03733	5.43759	5.35861	5.31346	5.31346	5.35861	5.09608	7.51337	6.81908	11.2514	6.20269	6.19803	6.19803	6.10259	9.40923	1.04816	1.0711	9.33933	5.34826
24B	5.59554	7.34584	5.69586	5.31237	14.7523	14.7523	14.7523	18.9	5.05412	0.142613	0.141871	5.10962	5.13897	8.15099	10.9741	10.9886	8.15099	4.41838	4.36603	4.77973	4.8063	6.0958	9.12848	5.83582	6.19587	6.19315	9.21405	14.7962	15.4541	15.6452	4.74283	5.05906	4.82629	4.77325	4.77325	4.82629	4.80694	11.4263	4.83804	8.36838	5.20842	5.23475	5.23475	5.26568	16.6646	0.550262	0.581845	13.0136	4.7218
24F	5.56103	7.32164	5.64422	5.35562	14.7601	14.7601	14.7601	18.927	5.10819	0.138996	0.160758	5.09814	5.18256	8.16696	10.9391	10.9543	8.16696	4.44235	4.39336	4.80647	4.83951	5.6938	8.34366	5.59257	5.76333	5.78854	8.46603	14.8239	15.4928	15.4732	4.78568	5.11507	4.86708	4.8071	4.8071	4.86708	4.83597	11.5525	5.74421	8.41749	5.2597	5.28146	5.28146	5.30613	16.6762	0.527598	0.555413	13.019	4.75326
25A	6.22421	5.04063	22.804	7.02034	6.92631	6.92631	6.92631	6.4958	10.1173	9.06597	9.16399	10.1125	9.26417	6.69908	8.76646	8.77164	6.69908	7.7011	17.2491	8.01158	7.15313	7.05296	6.63469	7.18037	6.98328	7.01226	6.56673	7.29033	8.36157	7.18792	7.83067	5.64998	9.97912	9.89552	9.89552	9.97912	7.23249	7.67272	10.2109	5.37399	8.55572	9.156	9.156	9.14217	6.53006	11.2496	11.0793	6.0273	6.09798
25F	6.22421	5.04063	22.804	7.02034	6.92631	6.92631	6.92631	6.4958	10.1173	9.06597	9.16399	10.1125	9.26417	6.69908	8.76646	8.77164	6.69908	7.7011	17.2491	8.01158	7.15313	7.05296	6.63469	7.18037	6.98328	7.01226	6.56673	7.29033	8.36157	7.18792	7.83067	5.64998	9.97912	9.89552	9.89552	9.97912	7.23249	7.67272	10.2109	5.37399	8.55572	9.156	9.156	9.14217	6.53006	11.2496	11.0793	6.0273	6.09798
27	7.77022	6.15888	9.82439	6.95836	6.70751	6.85698	6.85698	7.43261	5.94991	7.87735	7.90719	5.93928	5.2307	14.5464	7.20169	7.18244	14.5464	4.96239	5.56082	3.89839	3.87959	14.2336	14.0631	13.9874	14.188	14.1986	14.0461	5.36962	8.09569	8.12914	5.54808	5.36177	5.4758	5.49794	5.49794	5.4758	3.93201	24.4033	23.891	5.40614	5.27961	5.24669	5.24669	5.25208	7.58649	7.19708	7.21695	6.89644	4.61748
28A	10.3333	6.22841	18.0525	5.46145	23.3112	23.3112	23.3112	23.4443	4.69122	12.2106	12.2067	4.77878	6.60675	7.15558	8.27461	8.2725	7.15558	4.03899	3.92416	5.28325	5.72232	1.81666	1.73681	1.62184	1.6511	1.74642	1.62987	10.3876	10.8044	10.7776	8.44796	7.04057	6.69664	6.60357	6.60357	6.69664	3.79066	0.32308	7.27427	8.57106	6.27182	5.63216	5.63216	5.98322	21.5607	7.42878	8.20919	22.6993	11.7479
28F	10.3333	6.22841	18.0525	5.46145	23.3112	23.3112	23.3112	23.4443	4.69122	12.2106	12.2067	4.77878	6.60675	7.15558	8.27461	8.2725	7.15558	4.03899	3.92416	5.28325	5.72232	1.81666	1.73681	1.62184	1.6511	1.74642	1.62987	10.3876	10.8044	10.7776	8.44796	7.04057	6.69664	6.60357	6.60357	6.69664	3.79066	0.32308	7.27427	8.57106	6.27182	5.63216	5.63216	5.98322	21.5607	7.42878	8.20919	22.6993	11.7479
29	6.76492	6.25001	2.66258	1.61748	12.1174	12.1174	12.1174	12.1814	1.35704	4.17985	4.19202	1.35037	2.06273	11.8485	5.28702	5.34591	11.8485	0.351851	0.315348	0.717756	0.714584	3.68217	3.89429	5.13083	3.61098	3.61343	3.86749	5.03946	5.02345	5.47457	0.730482	1.38883	1.56058	1.54161	1.54161	1.56058	0.536996	4.26351	6.46951	6.74324	1.70211	1.67011	1.67011	1.69897	12.592	4.88685	4.85291	8.72304	0.521356
31	9.74626	6.65933	2.48513	1.4402	4.85996	4.85996	4.85996	4.84407	1.4755	4.8102	4.83973	1.46451	1.2722	7.97975	8.9486	8.93487	7.97975	1.13387	1.10228	1.13075	1.14911	5.54019	4.9606	5.07766	5.38183	5.38262	4.95117	20.3933	19.6451	19.6015	1.17103	1.34906	1.47	1.45464	1.45464	1.47	1.09267	5.77352	9.72561	5.16874	1.48504	1.55391	1.55391	1.53611	5.69618	5.33021	5.45627	6.55505	1.15159
32A	14.0042	7.37542	2.6888	1.0257	7.33699	7.33699	7.33699	6.61297	1.29168	5.21641	5.25075	1.33986	1.70618	4.21547	8.43481	8.42522	4.21547	1.57981	1.64601	1.51424	1.50506	20.2191	20.0258	20.166	20.0719	20.1443	19.9661	5.49982	5.59398	5.5572	1.53848	0.910137	0.870664	0.964097	0.964097	0.870664	1.52747	4.44834	5.52625	7.2067	1.28491	1.27222	1.27222	1.25487	7.02544	5.75476	5.58129	7.43099	1.34643
32F	14.0042	7.37542	2.6888	1.0257	7.33699	7.33699	7.33699	6.61297	1.29168	5.21641	5.25075	1.33986	1.70618	4.21547	8.43481	8.42522	4.21547	1.57981	1.64601	1.51424	1.50506	20.2191	20.0258	20.166	20.0719	20.1443	19.9661	5.49982	5.59398	5.61876	1.53848	0.910137	0.870664	0.964097	0.964097	0.870664	1.52747	4.44834	5.52625	7.2067	1.28491	1.27222	1.27222	1.25487	7.02544	5.75476	5.58129	7.43099	1.34643
33A	5.53561	7.601	2.18216	1.46394	8.65034	8.65034	8.65034	8.70058	1.02318	4.86463	4.87142	1.02929	1.28435	10.425	6.65451	6.65655	10.425	0.352946	0.39618	0.28182	0.298953	3.6098	3.27971	3.39381	3.45887	3.49717	3.25142	5.2409	5.61049	5.58734	0.355538	1.09211	1.16768	1.1465	1.1465	1.16768	0.257089	5.84312	6.0557	4.89323	1.20006	1.16554	1.16554	1.17578	12.6269	5.56473	5.60144	13.395	0.183954
33B	7.69846	7.577	2.42752	1.62822	10.7119	10.7119	10.7119	10.7069	1.08152	4.61446	4.64239	1.07573	1.42042	7.73298	8.00535	7.98302	7.73298	0.362707	0.344291	0.186222	0.212232	3.70731	3.93781	4.51122	3.59949	3.61346	3.8089	5.55724	5.11067	5.05942	0.29947	1.23696	1.34206	1.30068	1.30068	1.34206	0.199568	11.1954	6.54867	3.412	1.29988	1.26564	1.26564	1.28111	7.29463	5.48379	5.52105	5.954	0.246091
33C	7.19485	7.103	2.49179	1.5281	8.84778	8.84778	8.84778	8.91453	1.04905	4.92792	4.94279	1.01445	1.19004	8.23005	9.10217	9.09676	8.23005	0.415691	0.340397	0.17749	0.211846	4.44574	3.84258	3.64061	4.23041	4.28429	3.78177	4.36316	4.80957	4.79814	0.297556	1.1664	1.34643	1.29602	1.29602	1.34643	0.235341	5.53417	9.29485	4.76853	1.28288	1.2341	1.2341	1.24534	6.78211	5.48797	5.38006	8.85183	0.371529
33D	7.03792	8.458	2.55518	1.49561	7.64616	7.64616	7.64616	7.72796	1.01357	4.64699	4.65705	1.01261	1.43506	7.496	8.57253	7.13392	7.496	0.331428	0.403418	0.218751	0.216193	4.40875	4.07055	4.66754	4.21956	4.27219	3.98072	4.41761	4.75981	4.73745	0.263589	1.18181	1.27643	1.25252	1.25252	1.27643	0.157602	4.55523	6.37975	4.48229	1.21698	1.2198	1.2198	1.22562	6.84199	5.64076	5.66149	7.00987	0.170639
33F	5.53561	7.601	2.18216	1.46394	8.65034	8.65034	8.65034	8.70058	1.02318	4.86463	4.87142	1.02929	1.28435	10.425	6.65451	6.65655	10.425	0.352946	0.39618	0.28182	0.298953	3.6098	3.27971	3.39381	3.45887	3.49717	3.25142	5.2409	5.61049	5.58734	0.355538	1.09211	1.16768	1.1465	1.1465	1.16768	0.257089	5.84312	6.0557	4.89323	1.20006	1.16554	1.16554	1.17578	12.6269	5.56473	5.60144	13.395	0.183954
34	7.91493	6.952	2.61019	1.42745	11.5872	11.5872	11.5872	11.5411	0.954771	4.90128	4.91366	0.946414	1.19057	5.59032	9.19954	9.20217	5.59032	0.504595	0.530957	0.146006	0.169414	3.30229	3.74859	3.54714	3.1795	3.22433	3.66285	4.75253	4.76443	4.77439	0.247118	1.0872	1.20587	1.16456	1.16456	1.20587	0.246364	4.98293	9.3928	3.76631	1.13148	1.14039	1.14039	1.14231	8.53732	5.89047	5.93148	7.8873	0.253468
35A	8.46024	7.86857	2.72423	1.37744	10.0529	10.0529	10.0529	10.911	0.923154	4.73536	4.7531	0.929163	1.31635	5.60234	10.1363	10.1515	5.60234	0.350778	0.436386	0.272791	0.283136	3.85609	3.84876	3.65756	3.72221	3.7425	3.77477	4.60378	4.93369	4.89276	0.287324	1.08588	1.18145	1.16771	1.16771	1.18145	0.173475	4.03101	6.80067	5.43749	1.12817	1.12623	1.12623	1.1171	7.91604	5.55776	5.51895	7.16822	0.186089
35B	7.48967	9.07655	2.65138	1.39966	8.03067	8.03067	8.03067	7.59061	0.983241	4.90369	4.89541	0.971913	1.30847	7.08712	6.08675	6.10634	7.08712	0.386012	0.392174	0.250766	0.258725	3.60071	3.92248	3.51953	3.48405	3.50979	3.83907	4.84713	5.8112	5.77183	0.375298	1.08031	1.1975	1.15639	1.15639	1.1975	0.176009	5.11021	7.1008	6.04404	1.17523	1.15225	1.15225	1.15183	17.7717	5.5001	5.52392	9.27076	0.281173
35C	8.46024	7.86857	2.72423	1.37744	10.0529	10.0529	10.0529	10.911	0.923154	4.73536	4.7531	0.929163	1.31635	5.60234	10.1363	10.1515	5.60234	0.350778	0.436386	0.272791	0.283136	3.85609	3.84876	3.65756	3.72221	3.7425	3.77477	4.60378	4.93369	4.89276	0.287324	1.08588	1.18145	1.16771	1.16771	1.18145	0.173475	4.03101	6.80067	5.43749	1.12817	1.12623	1.12623	1.1171	7.91604	5.55776	5.51895	7.16822	0.186089
35D	7.48967	9.07655	2.65138	1.39966	8.03067	8.03067	8.03067	7.59061	0.983242	4.90368	4.89541	0.971914	1.30847	7.08712	6.08675	6.10634	7.08712	0.386011	0.392174	0.250766	0.258725	3.60071	3.92249	3.51953	3.48405	3.50979	3.83907	4.84713	5.8112	5.77183	0.375299	1.08031	1.1975	1.15639	1.15639	1.1975	0.17601	5.11021	7.1008	6.04405	1.17523	1.15225	1.15225	1.15183	17.7717	5.5001	5.52392	9.27076	0.281173
36	7.65901	7.07961	2.34584	1.48811	7.8928	7.8928	7.8928	7.94209	1.00794	4.63993	4.6729	1.018	1.40401	6.32535	9.23734	9.24974	6.32535	0.414777	0.515995	0.289178	0.298668	3.54893	3.85266	3.72435	3.48193	3.49786	3.82277	5.46757	6.40662	6.47548	0.334313	1.1521	1.26867	1.25535	1.25535	1.26867	0.283356	5.52622	6.04386	5.62814	1.19369	1.20803	1.20803	1.21126	8.3284	5.11649	5.43541	13.846	0.213298
38	6.21952	5.09365	22.8066	5.82196	7.44124	7.44124	7.44124	6.73576	10.1292	9.12526	9.28804	10.1709	9.24835	6.65076	8.7927	8.77479	6.65076	7.74544	17.2011	7.94771	7.08721	7.05054	6.63253	7.18822	7.0068	7.02304	6.56008	7.25612	8.3097	7.156	7.85919	5.93637	9.96319	9.88652	9.88652	9.96319	6.6385	7.19414	10.2606	5.35073	8.56359	9.14828	9.14828	9.16497	5.22795	11.2462	11.0606	5.58011	6.1481
39	6.06446	6.83357	2.5715	1.46179	8.19389	8.19389	8.19389	8.28295	1.08756	4.59559	4.60535	1.10051	1.69269	6.47243	10.6863	10.6885	6.47243	0.403704	0.417697	0.35587	0.369048	3.95672	3.90601	3.83326	3.7883	3.78969	3.83737	5.11569	8.84098	8.71417	0.416065	1.15062	1.24754	1.20559	1.20559	1.24754	0.249481	3.97146	6.41758	4.82335	1.31928	1.27442	1.27442	1.27812	7.47043	5.5759	5.44351	8.276	0.293204
40	4.90482	8.25271	5.79833	5.3798	18.2004	18.2004	18.2004	18.2293	5.10181	0.0633836	0.10844	5.1733	5.20534	8.18289	8.53804	8.56825	8.18289	4.51515	4.47908	4.85707	4.89895	5.61626	7.26039	5.51895	5.7032	5.66372	7.1566	6.88497	6.96615	6.94204	4.89313	5.18021	5.04673	4.98856	4.98856	5.04673	4.90439	12.9958	6.14927	8.59728	5.28908	5.31274	5.31274	5.34783	15.9068	0.489192	0.515252	8.94569	4.79618
41A	8.64701	6.62421	2.54301	1.43011	4.69599	4.69599	4.69599	4.62367	1.59683	4.77494	4.80707	1.58266	1.32372	7.9056	9.85406	9.75447	7.9056	1.19274	1.16189	1.21198	1.22032	5.54555	4.67457	5.1498	5.40495	5.42313	4.65323	20.6933	19.6283	19.5481	1.26271	1.39454	1.53068	1.51096	1.51096	1.53068	1.18903	6.18166	9.69233	5.28687	1.65834	1.6635	1.6635	1.6625	5.65606	5.47181	5.39955	5.79327	1.23163
41F	7.74638	8.23383	2.70431	1.43115	8.02696	8.02696	8.02696	9.54244	1.0418	4.55839	4.57606	1.03903	1.31344	5.63747	5.05814	5.11805	5.63747	0.321474	0.329573	0.357339	0.364243	3.42615	4.76862	3.30057	3.36525	3.39119	4.6864	4.76027	5.3556	5.31602	0.447114	1.19874	1.32552	1.28234	1.28234	1.32552	0.197611	5.54673	6.29173	5.94597	1.29919	1.26341	1.26341	1.28217	15.5426	5.13479	5.15002	8.81379	0.331604
42	8.46024	7.86857	2.72423	1.37744	10.0529	10.0529	10.0529	10.911	0.923154	4.73536	4.7531	0.929163	1.31635	5.60234	10.1363	10.1515	5.60234	0.350779	0.436387	0.272789	0.283135	3.85609	3.84876	3.65756	3.72221	3.7425	3.77477	4.60378	4.93369	4.89276	0.287321	1.08589	1.18145	0.18609	0.302725	1.18145	0.173476	4.03101	6.80067	5.43749	1.12817	1.12623	1.12623	1.1171	7.91604	5.55776	5.51895	7.16822	0.18609
43	7.26004	4.26795	5.8853	5.54643	23.501	23.501	23.501	23.0505	4.74541	0.909607	0.912071	4.73411	5.07858	10.7171	7.11837	7.20352	10.7171	4.90905	4.77634	4.9149	4.9077	7.38428	9.79433	9.62577	7.4654	7.45815	9.82862	9.13035	9.3757	9.36443	4.90911	5.09709	5.2394	5.36376	5.36376	5.2394	4.9813	8.57908	5.11374	7.69181	5.42847	5.42533	5.42533	5.44053	18.8404	1.03586	1.02671	18.5631	4.76635
44	23.7722	7.02436	9.7938	4.62289	6.80633	6.80633	6.80633	6.63	12.9299	6.91089	6.9562	12.9136	17.2071	5.99679	10.3794	4.48387	5.99679	5.20185	5.20508	4.34977	4.64633	7.18874	7.20941	7.73482	7.03151	7.05183	7.19871	0.227555	0.20191	0.188485	4.92902	6.31751	5.32656	5.43618	5.43618	5.32656	4.15734	12.7338	7.80078	1.84883	6.14281	5.52605	5.52605	5.40238	7.84726	8.94503	9.10391	7.09801	5.87449
45	6.22935	8.85366	2.02688	1.38313	8.16096	8.16096	8.16096	8.19114	1.32735	5.79632	5.82897	1.33431	1.73692	3.44963	4.51316	4.35333	3.44963	1.83263	1.82396	1.40691	1.4037	5.68081	5.27983	5.55234	5.4901	5.56502	5.23344	5.73238	5.71462	5.71792	1.40301	1.19621	1.20055	1.1905	1.1905	1.20055	1.49332	6.19448	6.89466	7.25592	1.04221	1.07976	1.07976	1.05767	7.18725	6.19355	6.22575	7.91466	1.45502
46	23.737	6.95729	9.69301	5.02456	6.7455	6.7455	6.7455	6.5414	10.8806	6.84637	6.8928	10.8791	17.176	5.98477	15.9958	5.14137	5.98477	5.15924	5.16761	4.34832	4.43362	7.16301	7.21473	7.70665	6.97777	7.00709	7.18159	0	0.22705	0.236297	4.8865	6.21917	5.19474	5.22839	5.22839	5.19474	4.1227	12.6844	6.74996	1.83747	6.04222	5.69413	5.69413	5.60465	7.60121	8.96307	9.08591	7.06999	4.80436
47A	4.6033	7.015	6.09635	5.46795	11.7455	11.7455	11.7455	12.0177	5.1973	1.17535	1.17267	5.19602	6.53436	10.1038	8.84771	8.87092	10.1038	4.77717	4.75518	5.40379	5.40165	7.44599	7.40301	7.13397	7.50182	7.49361	7.43923	7.32565	7.34842	7.29693	5.42569	5.43422	5.50185	5.51683	5.51683	5.50185	5.00454	10.071	8.05358	8.03074	5.68177	5.59298	5.59298	5.61642	12.5155	1.12172	1.13941	8.90883	5.13588
47F	7.74638	8.234	2.70431	1.43115	8.02696	8.02696	8.02696	9.54244	1.0418	4.55839	4.57606	1.03903	1.31344	5.63747	5.05814	5.11805	5.63747	0.321474	0.329573	0.357339	0.364243	3.42615	4.76862	3.30057	3.36525	3.39119	4.6864	4.76027	5.3556	5.31602	0.447114	1.19874	1.32552	1.28234	1.28234	1.32552	0.197611	5.54673	6.29173	5.94597	1.29919	1.26341	1.26341	1.28217	15.5426	5.13479	5.15002	8.81379	0.331604
48	7.04997	6.032	3.19674	1.13803	7.98716	7.98716	7.98716	7.1829	0.6925	5.27003	5.28743	0.738006	1.34124	5.44216	5.96908	5.97885	5.44216	1.29791	1.3634	1.24852	1.2072	6.43183	6.54852	6.2501	6.30128	6.33526	6.54033	4.30823	4.57897	4.63782	1.17276	0.930084	0.981128	1.03852	1.03852	0.981128	1.26398	10.1244	6.08997	4.66365	1.10794	1.10669	1.10669	1.07676	10.0526	5.60127	5.74967	7.64164	1.07492
[truncated: 42 more columns]

## Sheet: (C) Library size
Serotype	Input library size	Output library size
1	16400	7000			Input library	Output library
2	920000	328000		Average	500119	1.32157e+06
4	700000	13000
5	340000	4680000
6A	1100000	TNTC
6B	720000	231000
6C	320000	46000
6D	80000	38000
7A	480000	97000
7B	720000	123000
7C	730000	540000
7F	440000	6000
8	435000	43000
9A	52000	38000
9L	200000	1800000
9N	278000	3900
9V	80000	72000
10A	600000	560000
10C	240000	271000
10F	260000	105000
12A	1160000	48000
12B	22000	6000
12F	26000	4000
13	800000	170000
14	480000	4400
15A	58000	46000
15B	320000	63000
15C	80000	7000
15F	530000	89000
16F	320000	TNTC
17A	780000	26000
17F	240000	44000
18A	320000	113000
18B	1060000	335000
18C	150000	501000
18F	620000	177000
19A	460000	1900000
19B	48000	1600000
19C	220000	TNTC
19F	102000	189000
20	1810000	TNTC
21	560000	TNTC
22A	2140000	TNTC
22F	890000	152000
23A	550000	TNTC
23B	1460000	64000
23F	850000	TNTC
24A	820000	66000000
24B	750000	TNTC
24F	710000	TNTC
27	7000	23000
28A	280000	62000
28F	510000	275000
29	620000	403000
31	35000	3200
32A	450000	76000
32F	460000	333000
33A	200000	202000
33B	68000	135000
33C	410000	2900
33D	230000	13000
33F	410000	356000
34	1210000	971000
35A	380000	1167000
35B	690000	435000
35C	240000	861000
36	310000	156000
39	970000	321000
40	650000	236000
41A	570000	TNTC
41F	260000	114000
42	612000	1275000
43	740000	74000
44	240000	8600
45	470000	36000
46	230000	43000
47A	500000	100000
47F	390000	165000
48	320000	206000

## Sheet: (D) Bar-seq results
Serotype	1	2	4	5	6A	6B	6C	6D	7A	7B	7C	7F	8	9N	9V	9A	9L	10A	10C	10F	12A	12B	12F	13	14	15A	15B	15C	15F	16F	17A	17F	18A	18B	18C	18F	19A	19B	19C	19F	20	21	22A	22F	23A	23B	23F	24A	24B
2J	0	11.1	0.5	0.2	0.2	0.1	0.1	0.1	0.1	0.1	0.1	0.2	0.1	0.1	0.1	0.3	0.5	0.1	0.1	0.1	0.1	0	0	0.1	0.4	0.4	0.1	0.3	0.1	0.2	0.3	0.2	0.2	0.2	0.4	0.1	0.4	0	0.2	0.2	0.1	0	0.1	0.2	0.2	0.1	0	0.2	0.2
4J	0.7	0.1	32.3	0.2	0.2	0.1	0.1	0	0.1	0.1	0.1	0.1	0.1	0	0.2	0.2	0.3	0.1	0.1	0.1	0.2	0	0	0.1	0.5	0.2	0.1	0.2	0.1	0.2	0.2	0.2	0.2	0.2	0.4	0.2	0.4	0	0.2	0.2	0.1	0.1	0.1	0	0.2	0.2	0	0.3	0.2
5J	0.7	0	0.5	2.1	0.2	0.1	0.1	0	0.1	0.1	0.1	0.2	0.1	0.1	0.2	0.2	0.3	0.1	0.1	0.1	0.2	0	0	0.1	0.5	0.2	0.1	0.2	0.1	0.2	0.3	0.2	0.3	0.1	0.4	0.1	0.4	0	0.2	0.3	0.1	0.1	0.1	0.1	0.1	0.2	0.1	0.2	0.2
6AJ	0.1	0.1	0.5	2.5	3.9	6.4	6.4	12.7	0.1	0.1	0.1	0.2	0.8	0.1	0.2	0.2	0.4	0.1	0.1	0.4	0.1	0	0	0.3	0.2	0.3	0.1	0.2	0.1	0.2	0.2	0.9	0.1	0.1	0.3	0.1	6	0.6	0.7	6.7	0.1	0	0.1	0.5	0.7	0.1	0.6	3.1	0.2
6BJ	3.6	0.1	0.5	3.4	5.8	8.2	4.9	10.2	0.1	0.1	0.1	0.2	0.9	0.1	0.2	0.2	0.4	0.1	0.1	0.2	0.1	0	0	0.3	0.3	0.2	0.2	0.2	0.1	0.1	0.3	1.1	0.2	0.1	0.4	0.1	4.6	0.5	0.5	6.3	0.1	0.1	0.1	0.3	0.5	0.6	0.6	3	0.2
6CJ	1	0	0.4	1.3	4.1	5.6	4.2	6.7	0.2	0.1	0.1	0.2	2.1	0.4	0.3	0.4	0.8	0.1	0.3	1.2	0.1	0	0	1.2	0.1	0.3	0.3	0.1	0.1	0.1	0.3	1.2	0.2	0.1	0.4	0.1	3.9	1	0.7	6.1	0.1	0.2	0.2	0.4	1.2	0.9	2.7	6.1	0.3
6DJ	0.2	0.1	0.5	1.4	3.9	7.3	7.3	13.7	0.1	0.2	0.1	0.1	0.6	0.1	0.2	0.2	0.4	0.2	0.1	0.2	0.1	0	0	0.2	0.3	0.3	0.1	0.3	0.1	0.1	0.2	0.8	0.2	0.1	0.4	0.1	5.3	0.5	0.5	7.6	0.1	0.1	0.1	0.5	0.5	0.1	0.4	2.1	0.3
7AJ	17.5	3.1	3.3	1.5	3	4	3.5	8.4	13.8	3.1	3.5	49.4	4.8	5.5	5.1	5.5	3.3	1.4	3	1.4	0.1	0	0	1.4	0.6	0.7	1.2	1.3	2.2	0.8	0.3	22.5	2.4	1.3	2.4	1.2	1.1	4.5	3.4	2.8	1.2	3	2.9	2.2	3.7	4.9	5.8	1.8	1.5
7BJ	0.1	0	0.5	1.4	0.5	0.2	0.1	0.6	0.1	10.4	4.9	0.2	0.3	0.2	0.2	0.3	0.6	0.2	0.2	0.8	0.1	0	0	0.2	0.3	0.3	0.2	0.2	0.1	0.2	0.2	0.3	0.2	0.2	0.4	0.1	0.4	6.8	7.8	0.2	0.1	0	0.1	0	0.5	0.1	0	0.4	3.7
7CJ	0.1	0	0.5	0.6	0.3	0.1	0.1	0	0.2	11.2	5.4	0.2	0.1	0.1	0.2	0.2	0.4	0.2	0.1	0.2	0.2	0	0	0.1	0.4	0.2	0.1	0.2	0.1	0.2	0.2	0.2	0.2	0.1	0.4	0.1	0.4	8.7	6.7	0.2	0.1	0	0.2	0	0.2	0.1	0.1	0.3	4.3
8J	0	0	0.4	0.3	0.2	0.1	0	0.1	0.1	0.1	0.2	0.2	7	0.3	0.2	0.3	0.3	0.1	0.1	0.1	0.1	0	0	0.1	0.1	0.2	0.1	0.1	0.1	0.2	0.2	0.2	0.1	0.2	0.4	0.1	0.3	0	0.2	0.1	0.1	0	0.2	0.3	0.2	0.2	0.1	0.4	0.3
9AJ	0.2	0	0.6	0.5	0.2	0.1	0.1	0.1	0.2	0.2	0.1	0.2	0.2	6.1	6.2	8.5	4.4	0.2	0.1	0.1	0.1	0.1	0	0.2	0.4	0.2	0.2	0.2	0.1	0.2	0.2	0.2	0.2	0.2	0.4	0	0.4	0	0.2	0.3	0.1	0	0	0	0.1	0.1	0.1	0.2	0.2
9LJ	0.1	0	0.6	0.4	0.2	0.1	0.1	0	0.2	0.3	0.1	0.2	0.1	6.6	5.7	5.9	5.5	0.2	0.1	0.2	0.2	0.1	0	0.1	0.5	0.3	0.2	0.3	0.1	0.2	0.3	0.3	0.2	0.2	0.4	0.2	0.4	0	0.2	0.2	0.1	0.1	0.2	0.2	0.2	0.1	0	0.2	0.3
9NJ	1.1	0.1	0.5	0.3	0.3	0.1	0.1	0.1	0.3	0.1	0	0.2	0.2	6.9	6.8	7	7.9	0.2	0.1	0.1	0.2	0	0.1	0.1	0.4	0.3	0.1	0.3	0.1	0.2	0.3	0.3	0.2	0.1	0.4	0.1	0.6	0.1	0.3	0.2	0.1	0.1	0.1	0.3	0.2	0.1	0.1	0.3	0.1
9VJ	0.8	0.1	0.6	0.8	0.2	0.1	0.1	0	0.1	0.1	0.1	0.2	0.2	5.9	6.9	6	5.3	0.2	0.1	0.1	0.1	0	0	0.1	0.5	0.2	0.1	0.2	0.1	0.2	0.3	0.3	0.2	0.1	0.3	0.1	0.5	0	0.2	0.2	0.1	0	0.1	0	0.1	0.1	0	0.3	0.2
10AJ	0.1	0	0.2	1.1	0.8	0.2	0.1	0	0.2	0.1	0.1	0.2	1.5	0.9	1.3	1.6	0.7	3.5	6.4	7.2	0.3	0	0	3.4	0.6	0.2	0.1	0.1	0.1	0.2	0.3	0.3	0.1	0.4	0.8	0.1	0.4	0	0.3	0.2	3.5	4	0.1	0.1	0.8	0.4	0.8	0.5	0.3
10CJ	0.1	0.1	0.5	0.5	0.3	0.1	0.1	0.2	0.1	0.1	0.8	0.2	0.3	0.1	0.4	0.4	0.6	6.4	4.9	4.6	0.2	0	0	2.4	0.5	0.2	0.1	0.3	0.1	0.2	0.2	0.8	0.2	0.9	1.3	0.1	0.5	0.7	0.2	0.3	4.4	3.7	5	4.7	0.4	0.4	0.1	0.3	2.4
10FJ	0.1	0	0.6	0.6	0.3	0.1	0.1	0.1	0.2	0.1	0.7	0.3	0.3	0.2	0.5	0.6	0.4	7.1	3.7	5.9	0.1	0.1	0	2.1	0.5	0.3	0.2	0.2	0.1	0.2	0.3	0.6	0.2	1	1.1	0.2	0.7	0.7	0.2	0.2	4.3	3.2	4.4	3.8	0.4	0.1	0.1	0.3	2.3
12AJ	0.2	0	0.3	2.5	1	0.7	0.2	0.2	3.5	0.1	0.8	4.8	2.2	3.6	3	3	1.4	0.2	0.5	1.8	21.8	16.4	12.2	0.4	0.1	2.6	0.7	4.3	4.1	0.2	0.4	0.2	2.3	1.9	3.1	0.5	0.5	0.2	0.2	0.2	0.5	0.1	0.3	0.6	1.1	0.6	2.7	0.6	0.8
12BJ	0.9	0	0.3	0.5	0.4	0.2	0.1	0	0.2	0.1	0.1	0.5	0.3	0.6	0.4	0.6	0.6	0.3	0.1	0.1	25	17.4	13.5	0.1	0.3	0.3	0.2	0.2	0.1	0.2	0.3	0.2	0.2	0.5	0.8	0.1	0.4	0	0.3	0.2	0.1	0.1	0.1	0	0.5	0.3	0.1	0.3	0.2
12FJ	0.1	0.3	0.3	1.1	0.5	0.2	0.6	0.1	1.1	0.1	0.2	1.6	0.8	1.1	1.2	1.3	1	0.1	0.2	0.3	23.5	16.8	12.9	0.2	0.1	0.5	0.2	1.5	0.2	0.2	0.3	0.2	0.5	0.8	1.5	0.1	0.4	0	0.3	0.2	0.1	0.1	0.1	0.6	0.6	0.1	0.3	0.3	0.3
13J	0.1	0.1	0.5	0.3	0.2	0.1	0.1	0	0.1	0.5	1.4	0.2	0.3	0.1	0.2	0.3	0.4	7.1	5.1	4	0.2	0	0	2.6	0.6	0.2	0.2	0.5	0.1	0.2	0.3	0.3	0.2	0.2	0.6	0	0.4	0.3	0.3	0.2	4.8	3.8	3.8	1.2	0.3	0.1	0.1	0.2	3.2
14J	0.5	0	0.7	0.2	0.2	0.1	0.1	0.1	0.1	0.1	0	0.2	0.1	0.1	0.1	0.2	0.3	0.1	0.1	0.1	0.2	0	0	0.1	31.7	0.5	0.2	0.4	0.1	0.2	0.3	0.2	0.2	0.1	0.4	0.1	0.4	0	0.2	0.3	0.1	0	0.1	0	0.1	0.1	0.1	0.3	0.2
15AJ	0.1	0.1	0.5	0.1	0.1	0.1	0.1	0.1	0.3	0.1	0	0.1	0.1	0	0.1	0.2	0.4	0.1	0.1	0.1	0.1	0	0.1	0.1	0.3	4.2	6.2	10.7	10.5	0.2	0.2	0.2	7.9	5.4	8.4	0.9	0.3	0	0.2	0.2	0	0	0	0.2	0.1	0.1	0.1	0.2	0.1
15BJ	2.3	0.1	0.6	0.2	0.2	0.1	0.1	0.1	0.3	0.1	0.1	0.1	0.1	0.1	0.2	0.2	0.3	0.2	0.1	0.2	0.2	0.1	0	0.1	0.3	5.1	8.7	16.7	11.5	0.2	0.3	0.2	10.8	6.2	6.7	0.1	0.4	0	0.3	0.3	0.1	0.1	0.1	0.2	0.1	0.1	0	0.3	0.2
15CJ	1.8	0	0.5	0.1	0.1	0.1	0.1	0	0.1	0.1	0.1	0.2	0.1	0	0.2	0.2	0.3	0.2	0.1	0.1	0.2	0	0	0.1	0.3	3.9	6	10.2	11	0.2	0.2	0.3	8	5.9	8.3	1.1	0.3	0	0.2	0.2	0	0.1	0.1	0	0.1	0.1	0.1	0.2	0.2
15FJ	0.1	0	0.5	0.1	0.2	0.1	0.1	0	0.1	0.1	0	0.2	0.1	0	0.2	0.2	0.4	0.1	0.1	0.1	0.1	0	0	0.1	0.7	4.5	6.3	10.8	10.8	0.2	0.2	0.2	8.9	5.9	8.3	0.4	0.3	0	0.2	0.2	0	0.1	0.1	0	0.1	0.1	0.1	0.2	0.1
16FJ	0.7	0.1	0.4	0.3	0.2	0.1	0.2	0.1	0.1	0.2	0	0.2	0.2	0.1	0.1	0.2	0.3	0.1	0.1	0.1	0.1	0	0	0.1	0.3	0.4	0.1	0.2	0.4	14.9	0.2	0.2	0.1	0.2	0.5	0.1	0.3	0	0.2	0.2	0.1	0	0.1	0.2	0.2	9.6	0.1	0.3	0.2
17AJ	0.7	0	0.3	0.5	0.7	0.2	0.1	0	0.3	0.2	0.9	0.1	2.4	3.4	2	2.2	1.7	0.2	0.5	0.5	0.1	0	0	0.2	0.2	0.3	0.2	0.1	0.2	0.2	29.4	23.6	0.1	0.3	0.6	0.1	0.4	2.6	1	0.2	0.1	0.1	0.5	0.5	0.5	0.1	0.1	0.5	0.4
17FJ	3.5	0.2	0.6	0.3	0.2	0.1	0.1	0	0.2	0.1	0	0.2	0.1	0.1	0.2	0.2	0.3	0.2	0.1	0.1	0.1	0	0.1	0.1	0.5	0.3	0.2	0.3	0.1	0.2	40.9	33.6	0.3	0.1	0.3	0.1	0.3	0	0.2	0.3	0.1	0	0.1	0	0.1	0.1	0	0.2	0.2
18AJ	0	0	0.6	0.1	0.2	0.1	0.1	0	0.1	0.2	0	0.2	0.1	0.1	0.2	0.2	0.4	0.2	0.1	0.1	0.1	0	0	0.1	0.3	0.2	0.1	0.2	0.1	0.2	0.3	0.2	7.7	5.7	8.3	15.8	0.3	0.1	0.2	0.2	0.1	0	0.1	0.1	0.2	0.1	0.1	0.3	0.2
18BJ	0.1	0.1	0.8	0.1	0.2	0.1	0.1	0.1	0.1	0.1	0.1	0.2	0.1	0.1	0.2	0.2	0.3	0.2	0.1	0.1	0.1	0	0	0.1	0.3	0.3	0.1	0.3	0.1	0.2	0.3	0.2	7	5	7.1	15.9	0.3	0	0.2	0.2	0.1	0.1	0.1	0	0.3	0.1	0	0.3	0.2
18CJ	13.5	0	0.6	0.1	0.2	0.1	0.1	0	0.1	0.1	0.1	0.1	0.1	0	0.1	0.2	0.5	0.2	0.1	0.2	0.1	0.1	0	0.1	0.3	0.3	0.1	0.2	0.1	0.2	0.3	0.2	6.9	5.7	6.6	14	0.4	0	0.3	0.2	0.1	0.1	0	0.2	0.3	0.1	0.1	0.3	0.2
18FJ	0	0	0.7	0.3	0.2	0.1	0.1	0.1	0.1	0.1	0.1	0.2	0.1	0.1	0.2	0.2	0.3	0.1	0.1	0.1	0.1	0	0.1	0.1	0.2	0.3	0.1	0.2	0.1	0.2	0.2	0.3	6.3	4.8	6.2	13.4	0.4	0	0.4	0.2	0.1	0	0.1	0	0.5	0.1	0	0.3	0.2
19AJ	0.9	0	0.3	2.3	4	5.4	2.5	4.8	0.2	0.1	0.2	0.3	0.9	0.2	0.2	0.3	0.3	0.1	0.4	1.6	0.1	0	0	0.9	0.1	0.3	0.1	0.2	0.1	0.2	0.2	1.3	0.1	0.2	0.4	0.1	3.2	0.7	0.6	3.2	0.1	0.7	0.2	0.5	1.7	0.7	2.7	7	0.5
19BJ	0.1	0	0.5	0.2	0.2	0.1	0.1	0	0.1	8.2	4.5	0.1	0.1	0	0.2	0.2	0.3	0.1	0.1	0.1	0.2	0	0	0.1	0.7	0.3	0.1	0.3	0.2	0.2	0.2	0.2	0.3	0.1	0.4	0	0.3	7.9	9.4	0.2	0.1	0.1	0.1	0	0.4	0.2	0.1	0.2	4.6
19CJ	0	0.3	0.7	0.1	0.2	0.1	0.1	0	0.1	10.4	4	0.1	0.1	0	0.2	0.2	0.4	0.2	0.1	0.1	0.1	0	0	0.1	0.6	0.2	0.1	0.2	0.1	0.2	0.3	0.3	0.3	0.1	0.4	0	0.3	8.9	8.2	0.2	0.1	0	0	0	0.1	0.1	0.1	0.3	4.8
19FJ	0.2	0	0.5	1.7	4.3	6.2	5.5	9.5	0.1	0.1	0	0.1	0.9	0.2	0.2	0.2	0.5	0.2	0.2	1.9	0.1	0	0	0.4	0.2	0.3	0.1	0.2	0.1	0.2	0.2	1.1	0.1	0.2	0.4	0.2	4.3	0.9	0.6	6.8	0.1	0.2	0.2	0.2	0.6	0.4	1.5	6.5	0.3
20J	0	0.1	0.8	0.6	0.6	0.2	0.3	0	0.1	1	1.9	0.2	0.6	0.2	0.3	0.3	0.5	6.5	4.3	7.6	0.1	0	0	2.5	0.3	0.2	0.2	0.2	0.1	0.2	0.4	0.3	0.2	0.5	0.8	0.1	0.4	1.2	0.3	0.2	4.1	3.9	3.6	3.3	0.6	0.1	0.1	0.4	0.5
21J	0	0	0.5	0.5	0.2	0.1	0.1	0.1	0.1	0.1	0.4	0.1	0.2	0.1	0.2	0.2	0.4	6.3	5.4	6.8	0.2	0.1	0	2.5	0.5	0.2	0.2	0.3	0.1	0.2	0.3	0.2	0.2	0.3	0.5	0.1	0.4	0.1	0.2	0.2	4.3	3.7	2.8	1.4	0.4	0.1	0.1	0.2	0.8
22AJ	0.1	0	0.6	0.1	0.2	0.1	0.1	0	0.1	0.1	0.1	0.2	0.1	0.1	0.2	0.2	0.5	0.1	0.1	0.6	0.1	0.1	0	0.5	0.5	0.2	0.1	0.4	0.1	0.2	0.3	0.3	0.3	0.1	0.3	0.1	0.4	0	0.2	0.2	0.2	0.1	4.9	3.5	0.2	0.1	0.1	0.3	0.3
22FJ	0.1	0.1	0.5	0.3	0.2	0.2	0.2	0	0.1	0.1	0	0.2	0.2	0.1	0.2	0.2	0.5	0.1	0.1	0.5	0.2	0	0	0.6	0.6	0.2	0.2	0.3	0.1	0.2	0.3	0.3	0.3	0.2	0.4	0.1	0.3	0	0.2	0.2	0.1	0.1	4.9	4.9	0.3	0.1	0.1	0.3	0.4
23AJ	0.5	0	0.4	0.1	0.2	0.1	0	0.1	0.3	0.1	0.1	0.2	0.1	0.1	0.1	0.2	0.4	0.1	0.1	0.1	0.1	0	0	0.1	0.1	0.7	0.1	0.7	0.1	0.2	0.2	0.2	0.5	0.6	1	0	0.3	0	0.2	0.1	0.1	0.1	0.1	0	9.1	2.8	8.1	0.3	0.2
23BJ	0.2	0.1	0.3	0.8	0.5	0.2	0.1	0	0.2	0.1	0.2	0.3	0.4	0.2	0.2	0.3	0.6	0.1	0.1	0.1	0.1	0	0	0.1	0	8.8	1.3	2.2	13.9	0.2	0.3	0.2	6.8	4.7	6.7	7.3	0.7	0	0.3	1.2	0	0.1	0.1	0.2	9.2	16.4	8.6	0.4	0.1
23FJ	0	0	0.4	0.1	0.2	0.1	0.1	0	0.2	0.1	0.1	0.3	0.1	0	0.1	0.2	0.5	0.1	0.1	0.1	0.1	0	0	0.1	0.1	0.9	0.2	0.8	0.1	0.2	0.3	0.2	0.6	0.6	1.1	0.1	0.3	0	0.2	0.2	0.1	0.1	0.1	0.2	9	2.4	7.9	0.3	0.2
24AJ	0.1	0.1	0.6	0.1	0.3	0.2	0.3	0.1	0.2	0.1	0	0.2	0.1	0.1	0.2	0.2	0.3	0.2	0.2	0.1	0.2	0.3	0	0.1	0.7	0.2	0.1	0.2	0.1	0.2	0.3	0.3	0.2	0.2	0.4	0.1	0.5	0	0.2	0.2	0.1	0.1	0.1	0	0.1	0.1	0.1	3.6	0.2
24BJ	0.9	0	0.4	0.7	0.7	0.2	0.1	0	0.2	10.2	5.2	0.2	0.2	0.1	0.3	0.3	0.3	0.1	0.2	0.3	0.1	0	0	0.2	0.2	0.3	0.1	0.1	0.1	0.2	0.2	0.3	0.2	0.2	0.4	0.1	0.4	8.9	8.1	0.2	0.1	0.1	0.1	0	0.3	0.1	0.1	0.5	3.6
24FJ	0.2	0	0.4	1.7	1.3	0.8	0.4	0	0.2	10	5.7	0.2	0.4	0.3	0.4	0.4	0.6	0.1	0.2	1.1	0.1	0	0	0.3	0.1	0.3	0.1	0.1	0.1	0.2	0.2	0.9	0.1	0.2	0.3	0.1	0.4	8	8.3	0.2	0	0	0	0	0.4	0.1	0	0.5	3.3
27J	0.8	0.1	0.6	0.2	0.2	0.2	0.1	0.1	0.3	0.1	0	0.2	0.3	1.1	1.4	1.5	1.3	0.2	0.1	0.2	0.2	0	0	0.1	0.3	0.2	0.1	0.2	0.1	0.2	0.3	0.2	0.2	0.2	0.4	0.1	0.4	0	0.2	0.2	0.1	0.1	0.1	0.1	0.3	0.1	0.1	0.3	0.2
28AJ	0.1	0.1	0.5	0.1	0.2	0.1	0.1	0	0.1	0.1	0	0.1	0.1	0.1	0.2	0.2	0.4	0.2	0.1	0.1	0.2	0	0	0.1	0.5	1.2	0.1	0.4	0.2	17.7	0.2	0.2	0.1	0.2	0.3	0.1	0.3	0	0.2	0.2	0.1	0	0.1	0.1	0.1	3.8	0.1	0.2	0.2
28FJ	0	0	0.4	0.1	0.2	0.1	0.1	0	0.1	0.1	0.1	0.1	0.1	0.1	0.2	0.2	0.4	0.1	0.1	0.1	0.2	0	0	0.1	0.4	3.8	0.1	1.3	2.6	15.8	0.3	0.3	0.1	0.2	0.4	0	0.5	0	0.2	0.2	0.1	0	0	0.1	0.2	10.1	0.1	0.3	0.1
29J	0.1	0	0.6	0.4	0.4	0.1	0.1	0	0.1	0.1	0.6	0.2	1	1	1.2	1.3	0.9	6.5	5	5.8	0.2	0	0	2.7	0.2	0.2	0.1	0.1	0.1	0.2	0.3	0.2	0.2	0.9	1.4	0.1	0.4	0	0.2	0.2	4.6	3.5	3.2	2.5	0.5	0.2	0.3	0.3	0.2
31J	0.1	0.1	0.6	0.1	0.4	0.1	0.1	0.1	0.5	0.1	0.1	0.3	0.2	0.1	0.2	0.2	0.3	0.2	0.1	0.1	0.1	0.1	0	0.1	0.4	0.3	0.1	0.3	0.1	0.2	0.2	0.2	0.2	0.1	0.4	0.1	0.4	0	0.4	0.3	0.2	0.1	0.1	0.1	0.2	0.1	0.1	0.4	0.2
32AJ	0.2	0.1	0.5	2.4	2.9	4.5	3.2	4.2	0.2	0.3	1	0.2	0.2	1.2	0.2	0.3	1.2	0.2	0.4	1.5	0.1	0	0	0.3	0.2	0.4	0.2	0.2	0.1	0.2	0.2	0.6	0.2	0.3	0.4	0.1	4.2	1.7	0.4	5.4	2.6	0.1	0.1	0.1	0.6	0.1	0.3	0.4	0.2
32FJ	0.3	0.1	0.4	1.8	3	4.5	3.4	4.2	0.2	0	1	0.3	0.2	1.2	0.3	0.3	1.1	0.2	0.5	1.4	0.1	0	0.1	0.4	0.2	0.4	0.1	0.2	0.1	0.2	0.2	0.8	0.2	0.2	0.5	0.2	3.4	1.6	0.3	5.3	2.8	0.1	0.1	0.1	0.7	0.2	0.4	0.5	0.2
33AJ	0.6	0	0.4	0.8	0.8	0.3	0.2	0	0.2	1.1	2.9	0.1	1.9	0.7	0.5	0.6	0.9	4.8	5.4	4.8	0.2	0	0	3.2	0.1	0.2	0.1	0.1	0.1	0.2	0.2	0.6	0.1	0.4	0.7	0.2	0.4	2.1	0.2	0.1	3.9	3.2	3.1	2.3	0.8	0.1	0.1	0.4	1.2
33BJ	0.1	3.1	0.4	3.2	2.5	2.3	1.3	1.2	0.6	0.3	1.9	0.4	5.7	3.2	4.4	5.1	1.6	2.2	3.2	1.6	0.1	0	0	3	0.1	0.3	0.6	0.6	0.2	0.2	0.2	7.2	1.3	2.4	3.5	2.1	0.4	5.2	1.2	0.5	2.9	3	2.5	2.3	2.8	2	5.4	1.5	1.3
33CJ	0.2	8.5	0.7	0.8	2	1.8	1	1.4	2	1.6	1.4	0.8	5.9	3.6	5.7	5.6	2.2	1.9	1.6	0.4	0.1	0	0	2	0.4	0.6	0.1	1.2	1.7	0.2	0.2	4.6	1.9	2.8	3.6	2.4	0.4	4.7	1.6	0.5	3.3	2.7	2.5	5.5	3.5	3.3	5.8	3.1	0.8
33FJ	0.2	0.1	0.4	0.5	1	0.3	0.3	0	0.1	1.1	2.4	0.3	2	0.8	0.6	0.6	0.8	5.1	5.8	5	0.2	0.1	0	3	0.1	0.2	0.1	0.1	0.1	0.2	0.2	0.5	0.1	0.4	0.7	0.1	0.4	2.2	0.2	0.2	3.9	3.5	3.6	4.3	0.5	0.2	0.2	0.4	1.3
34J	0.3	12.3	1.2	1.1	3.1	1.4	0.6	1.9	1.5	0.1	0.4	16	5.9	2.9	6.4	6.5	1.6	0.6	0.3	0.5	0.1	0	0	0.3	0.2	0.6	1.2	0.5	0.7	0.3	0.9	1.7	6.3	2.2	1.8	0.8	0.3	2.6	1.5	0.5	1.5	3.9	0.4	1.1	6	8.4	7	2	0.7
35AJ	0.7	0.1	0.9	0.9	0.5	0.2	0.1	0.1	0.1	0.1	2.1	0.1	1.9	0.4	0.5	0.7	0.7	4.3	4.2	2.8	0.1	0	0.1	2.9	0.4	0.2	0.2	0.1	0.1	0.2	0.3	0.4	0.2	0.5	0.9	0.1	0.4	0.8	0.2	0.2	4.4	3.8	4.6	4.5	0.5	0.1	0.1	0.4	2.7
35BJ	0.1	0.1	0.8	1.3	1	0.5	0.5	0.1	0.1	0.2	1.4	0.2	3.1	1.4	1.8	1.9	1.6	3.2	3.2	2.6	0.2	0	0	2.9	0.1	0.2	0.1	0.5	0.1	0.2	0.3	1.6	0.1	1.4	2.2	0.8	0.4	1.5	0.3	0.2	3.6	3.4	4.1	4.9	1	0.3	1.1	0.8	2.5
35CJ	0	0.1	1.2	0.7	0.6	0.1	0.1	0.1	0.1	0.2	2	0.2	1.9	0.5	0.6	0.7	0.9	4.4	3.6	2.9	0.2	0.1	0	3	0.2	0.2	0.1	0.1	0.1	0.2	0.2	0.3	0.1	0.6	0.8	0.1	0.4	0.8	0.3	0.2	4	3.4	4.2	4.6	0.8	0.2	0.1	0.5	2.6
36J	0.1	0	0.5	1.4	0.3	0.1	0.1	0	0.1	0.2	0.2	0.2	0.3	0.2	0.3	0.4	0.5	6.9	5.7	6.5	0.2	0.1	0	3.2	0.4	0.2	0.1	0.3	0.1	0.2	0.3	0.2	0.2	0.2	0.4	0.1	0.6	0	0.2	0.3	3.9	3.7	3.1	2.1	0.3	0.2	0.1	0.3	0.4
39J	0.2	0.3	0.4	2.1	0.6	0.3	0.1	0	0.3	0.1	1.2	0.2	1	1.2	0.5	0.5	1	3.5	7.6	8.8	0.1	0.1	0	2.6	0.2	0.2	0.1	0.1	0.1	0.2	0.2	0.6	0.2	0.9	1.6	0.7	0.4	0.3	0.2	0.2	4.1	3.5	4.3	2.6	0.9	0.1	0.2	0.5	0.6
40J	0.1	0	0.6	0.4	0.2	0.2	0.1	0.1	0.2	10.7	4.7	0.2	0.1	0	0.2	0.2	0.4	0.1	0.1	0.1	0.1	0	0	0.1	0.5	0.3	0.2	0.4	0.1	0.2	0.3	0.2	0.2	0.1	0.4	0.1	0.4	8.7	7	0.3	0.1	0.1	0.1	0.1	0.2	0.1	0.1	0.3	4.3
41AJ	0.1	0	0.5	0.2	0.3	0.1	1.7	0	0.2	0.1	0.1	0.2	0.2	0.2	0.2	0.3	0.3	0.2	0.2	0.2	0.2	0	0	0.1	0.2	0.3	0.2	0.1	0.1	0.2	0.2	0.2	0.1	0.1	0.4	0.3	0.4	0	0.3	0.4	0.2	0.1	0.1	0.1	0.3	0.1	0	0.3	0.1
41FJ	0.1	0	0.7	0.4	0.3	0.1	0.1	0.1	0.2	0.1	0.1	0.2	0.2	0	0.2	0.2	0.3	0.1	0.1	0.1	0.2	0	0	0.1	0.4	0.2	0.2	0.2	0.1	0.2	0.3	0.2	0.2	0.2	0.3	0.2	0.4	0	0.2	0.2	0.1	0.1	0	0	0.2	0.1	0.1	0.2	0.2
42J	0	0	0.9	1.1	0.5	0.1	1	0	0.3	0.1	1.9	0.2	1.9	0.5	0.7	0.7	0.9	3.7	4	2.9	0.2	0	0	2.6	0.3	0.2	0.2	0.2	0.1	0.2	0.3	0.4	0.1	0.6	1	0.2	0.4	0.8	0.2	0.2	4.6	4.4	3.9	5.6	0.7	0.2	0.1	0.5	3
43J	0.2	0	0.5	2.3	0.7	0.2	0.1	0.1	0.1	0.1	0.4	0.2	2.7	0.7	0.5	0.5	1.1	6.1	5.1	8.9	0.1	0	0	2.2	0.2	0.3	0.1	0.2	0.1	0.2	0.3	1.1	0.2	0.5	0.9	0.1	0.6	1.5	0.2	0.3	3.3	3.4	4.1	3.5	0.6	0.1	0.1	0.5	0.6
44J	0.2	0.1	0.5	0.5	0.4	0.1	0.1	0.1	0.4	0.1	0.2	1.3	0.4	0.6	0.6	0.5	0.6	0.1	0.1	0.2	22.5	15.4	14	0.2	0.4	0.3	0.1	0.4	0.1	0.2	0.2	0.2	0.2	0.4	0.7	0.1	0.4	0	0.3	0.2	0.1	0.1	0.1	0	0.5	0.1	0	0.3	0.3
45J	0.1	0.2	0.6	2.5	0.3	0.1	0.1	0.1	0.1	0.2	0.1	0.2	0.3	0.4	0.2	0.3	0.6	0.1	0.1	0.1	0.1	0	0	0.1	0.3	0.2	0.1	0.2	0.1	0.2	0.3	0.2	0.2	0.2	0.5	0.1	0.4	0	0.3	0.3	0.1	0	0.1	0	0.6	0.1	0.1	0.3	0.1
46J	0.1	0	0.2	1.9	0.5	0.1	0.1	0.2	1.3	0.4	0.4	3.4	1	1.5	1.4	1.7	1.1	0.1	0.2	0.5	19	12	11.4	0.2	0.1	0.6	0.1	2.1	0.1	0.2	0.3	0.2	0.5	0.9	1.8	0.1	0.5	0	0.3	0.2	0.2	0	0.1	0.3	0.8	0.1	0.7	0.3	0.5
47AJ	0	0	0.6	0.6	0.3	0.2	0.1	0	0.2	0.1	0.4	0.3	0.3	1.9	0.3	0.4	1.1	0.2	0.3	1.4	0.2	0	0	0.4	0.2	0.3	0.2	0.2	0.2	0.2	0.3	0.2	0.1	0.2	0.4	0.1	0.4	0	0.2	0.3	0.2	0.7	0.1	0	0.2	0.1	0	0.4	0.2
47FJ	0.2	0.6	7.5	0.3	0.5	0.1	0.1	0	0.1	0.3	2.6	0.2	1.6	1.7	2.1	1.8	1.6	5.3	6.2	6.2	0.2	0	0	3.2	0.2	0.2	0.1	0.2	0.1	0.2	0.2	0.2	0.2	1	1.6	0.9	0.6	0.1	0.2	0.2	4.4	3.2	3.1	3.5	0.4	0.1	0.6	0.5	0.2
48J	0.7	0	1	1.6	2.3	3.7	1.4	1.9	0.1	0.2	0.6	1	2.9	2.9	2.1	2.9	1.3	0.2	1	2.2	0.1	9.2	0	1.9	0.1	0.3	0.3	0.4	0.1	0.2	0.3	0.4	0.3	0.5	0.8	0.2	0.8	3.6	5.1	0.9	1.9	1.7	0.2	0	1.4	1.3	2.2	0.8	0.6
23BJ(T38M)	14.7	10.3	1.9	1.5	2.7	2.5	3.7	4.4	14.4	0.1	1.5	2.6	5.2	6.4	3.6	3.9	3.1	0.2	1.2	0.5	0	0	0	3	10.5	8.2	6.9	12.7	8.8	3.8	0.4	2.3	1.5	1.5	3	5.6	4.2	1.5	1	8.6	0.1	0.7	0.2	0.6	3	9.3	5.3	2.4	2.6
23BJ(I246T)	10.3	9.7	1.7	1	2.7	2.4	3.6	5.4	11.9	0.2	2.6	7	4.5	6.3	3.7	4.5	3.1	0.3	1.3	0.7	0	0	0	2.4	9.9	8.5	6.9	10.6	9.7	3.8	0.3	1.6	1.2	1.1	2.1	5.4	3	1.6	0.9	7.8	0.2	0.6	0.4	0.8	4.8	9.7	4.3	2.1	2.7
23BJ(Q276L)	8.8	8	4.8	1.7	2.6	2.3	4	3.6	12.1	1.4	1.8	2.4	4.1	5.7	4	3.3	3.7	0.2	1.3	1.1	0.1	0	0	3	12.3	9.3	7	9.6	7	4.3	0.3	1.5	1.5	1.3	2.2	5	4.5	1.6	0.9	8.6	0.1	0.7	0.4	0.7	2.3	5.6	1.4	2.4	2.4
23BJ(L414P)	11	6.6	4.1	1.5	2.2	2.1	3.6	5.8	18.5	0.2	1.8	9.6	3.6	4.6	2.6	2.6	2	0.2	1.8	1.3	0	0	0	3	15.1	8.5	9.4	7.3	8.8	3.2	0.4	0.9	0.6	0.5	1.1	2.6	2	1	0.5	7.2	0.2	0.8	0.4	0.6	0.1	4.5	1.9	2.6	2.3
[truncated: 30 more columns]

## Sheet: (E) Fold-change
Serotype	1J	2J	4J	5J	6AJ	6BJ	6CJ	6DJ	7AJ	7BJ	7CJ	7FJ	8J	9NJ	9VJ	9AJ	9LJ	10AJ	10CJ	10FJ	12AJ	12BJ	12FJ	13J	14J	15AJ	15BJ	15CJ	15FJ	16FJ	17AJ	17FJ	18AJ	18BJ	18CJ	18FJ	19AJ	19BJ	19CJ	19FJ	20J	21J	22AJ	22FJ	23AJ	23BJ	23FJ	24AJ	24BJ
2J	130	131	297	63	78	93	133	163	115	154	71	139	60	139	79	71	143	69	139	54	64	68	76	54	186	77	135	81	122	142	85	97	129	274	297	290	138	135	122	294	140	146	130	144	147	131	137	127	144
4J	108	110	108	119	114	123	123	112	98	117	123	104	120	104	112	123	99	120	114	118	108	116	109	118	101	134	92	110	104	120	117	140	112	108	108	109	115	108	110	116	111	120	115	116	116	100	111	109	112
5J	115	113	106	113	120	129	135	118	95	129	133	115	113	109	127	123	111	120	114	111	103	121	126	111	205	142	215	208	114	121	119	159	120	104	102	109	112	118	111	101	126	131	125	132	137	109	122	111	116
6AJ	74	86	96	94	89	96	84	90	78	93	93	78	94	83	105	107	82	98	89	99	93	103	79	99	80	94	78	97	87	96	100	87	93	81	78	80	94	71	64	88	95	98	73	78	97	82	99	99	91
6BJ	101	112	99	63	99	109	100	111	88	122	77	108	62	112	100	75	113	74	117	63	59	72	74	63	86	109	66	70	101	132	109	86	111	96	111	111	116	93	72	111	109	109	83	96	116	104	118	109	113
6CJ	114	121	131	54	115	122	109	86	110	126	48	109	52	117	132	50	107	47	116	48	45	44	39	48	35	118	47	32	117	124	118	96	133	131	124	126	134	97	92	135	129	115	102	101	126	118	137	136	120
6DJ	74	91	81	97	90	96	85	84	75	90	104	78	96	74	98	88	87	98	81	92	83	96	102	92	79	97	72	110	82	98	97	82	91	79	75	80	95	85	58	79	93	92	71	79	90	79	90	92	92
7AJ	57	89	13	78	85	72	47	26	69	78	78	67	70	69	82	80	74	49	46	60	67	70	66	60	3	34	11	21	46	87	89	64	89	82	81	91	83	79	61	64	68	57	78	78	89	73	98	85	59
7BJ	153	93	102	54	92	97	93	146	140	153	52	154	47	142	98	62	144	56	159	56	50	53	59	56	160	93	143	51	158	98	93	103	94	86	99	91	86	159	156	92	96	96	95	98	96	148	99	99	92
7CJ	119	121	274	59	68	78	126	150	131	129	58	116	52	133	75	60	129	58	127	51	59	60	67	51	188	86	211	68	134	138	71	85	128	242	254	251	130	130	125	277	134	138	131	128	133	126	128	121	115
8J	53	62	68	62	86	102	60	55	51	58	66	54	63	58	65	58	52	66	55	60	54	66	74	60	13	91	12	29	52	55	86	76	61	62	58	55	66	51	50	55	58	51	62	64	61	52	60	63	67
9AJ	149	57	59	47	56	57	65	148	125	168	49	140	67	143	55	36	137	46	142	39	38	44	43	39	204	60	193	82	149	61	65	72	55	54	55	52	60	139	133	57	58	65	57	59	58	139	60	57	61
9LJ	64	75	75	61	73	87	70	82	55	66	76	69	79	58	70	66	62	64	66	59	74	75	81	59	85	89	119	96	66	60	73	78	64	62	63	65	67	73	69	63	78	72	72	73	75	63	65	65	87
9NJ	148	109	173	151	125	137	109	175	167	159	169	161	108	149	105	147	134	176	154	164	190	174	209	164	168	165	295	113	178	89	115	120	112	144	135	140	107	138	177	140	115	110	113	112	112	162	101	109	129
9VJ	117	117	308	41	58	59	119	116	95	126	47	111	41	110	61	47	112	44	117	46	37	44	49	46	149	58	120	52	122	118	57	72	112	270	303	303	115	106	116	287	122	126	126	128	126	110	122	120	126
10AJ	92	92	80	108	98	94	85	79	81	85	89	83	98	84	80	94	81	81	80	88	74	96	101	88	18	68	24	55	79	94	95	103	94	84	77	82	89	90	77	76	94	91	90	91	96	87	97	93	69
10CJ	104	105	102	103	99	105	117	124	89	109	121	107	111	93	107	107	104	107	98	118	101	109	110	118	152	110	139	134	113	114	101	93	114	100	102	100	102	110	111	102	117	115	109	107	110	96	108	109	109
10FJ	86	87	65	84	83	93	92	90	70	91	96	86	90	82	93	93	81	95	73	90	87	87	88	90	133	77	95	137	86	86	87	92	80	54	62	61	80	84	89	60	93	98	91	90	91	83	88	85	89
12AJ	99	61	41	64	71	62	56	72	114	117	65	100	70	111	74	64	101	64	111	73	68	63	61	73	56	60	52	52	111	70	66	78	66	52	49	46	65	111	119	42	60	51	65	63	62	111	71	67	59
12BJ	117	71	70	71	79	77	75	123	120	126	73	111	79	122	77	75	114	72	117	85	75	74	80	85	135	85	135	109	130	74	76	89	79	62	65	62	73	125	134	65	72	65	76	75	78	115	78	73	74
12FJ	142	80	125	67	85	77	88	117	140	146	63	135	67	150	92	64	130	68	139	65	57	60	69	65	136	88	113	68	140	80	91	104	84	118	116	115	83	150	150	122	78	69	79	77	85	154	82	78	79
13J	120	110	108	112	115	122	120	129	119	102	111	106	107	112	126	121	110	111	111	112	116	105	110	112	165	127	184	163	120	119	113	115	121	104	100	98	117	109	121	115	125	131	118	119	123	111	118	113	123
14J	101	106	76	108	108	117	135	117	97	112	113	98	102	97	104	105	96	118	105	100	100	108	119	100	112	69	181	151	73	117	113	147	116	76	78	78	109	103	94	79	115	100	113	114	116	96	115	100	108
15AJ	64	74	75	76	78	82	81	80	74	82	84	68	85	75	84	79	68	94	73	88	84	91	93	88	90	91	82	87	80	79	78	94	77	71	66	64	78	70	86	70	77	77	76	77	75	73	72	70	78
15BJ	75	75	73	74	79	80	79	81	64	70	84	72	89	72	86	80	72	81	76	83	79	86	79	83	97	67	71	94	74	73	80	95	68	57	64	62	72	73	76	66	77	83	78	77	79	73	77	73	80
15CJ	98	113	109	109	126	114	127	114	119	112	120	102	128	102	120	116	98	112	107	124	133	128	115	124	133	136	109	115	112	119	106	128	125	100	98	97	116	97	120	103	114	118	123	114	117	106	126	114	119
15FJ	103	105	116	115	121	119	120	121	117	123	117	113	117	110	127	118	118	129	126	124	116	128	112	124	152	138	129	112	124	122	120	136	120	107	112	106	120	115	131	112	116	136	109	111	115	113	114	110	116
16FJ	103	96	89	104	91	94	103	80	91	93	101	94	91	83	90	98	82	97	93	77	95	90	94	77	112	44	74	98	26	98	97	113	95	90	81	87	92	93	82	89	99	95	103	92	98	96	98	97	94
17AJ	116	144	132	132	144	135	131	111	128	120	135	131	48	135	125	112	131	130	137	122	155	89	96	122	28	169	54	22	129	106	140	93	139	126	115	111	147	108	133	117	129	118	141	131	135	133	132	153	156
17FJ	79	70	77	81	77	69	86	92	80	83	92	72	82	76	83	89	75	93	76	86	88	72	55	86	126	89	103	126	83	74	80	83	77	67	73	72	78	73	84	74	84	78	82	80	82	76	80	76	82
18AJ	87	90	98	101	107	102	106	101	90	111	106	88	94	79	107	88	89	113	101	98	90	102	90	98	104	115	142	93	99	104	104	140	109	88	87	80	97	100	102	99	104	105	100	96	94	88	93	96	94
18BJ	87	94	92	93	90	81	107	84	92	98	98	89	98	80	93	98	87	107	87	105	99	95	64	105	99	93	73	97	98	89	92	101	92	83	78	80	86	87	96	87	95	107	98	96	96	90	100	93	93
18CJ	111	108	108	108	113	118	119	121	107	121	119	108	115	106	106	112	106	118	113	117	109	116	118	117	133	112	103	121	108	104	118	126	97	86	91	97	111	102	109	103	115	109	110	117	115	106	109	105	113
18FJ	90	90	82	99	90	100	102	96	77	93	103	89	83	82	98	97	86	94	91	78	82	99	89	78	82	91	51	89	83	92	95	101	79	71	75	75	85	88	76	75	89	89	92	98	92	86	91	87	88
19AJ	188	151	171	227	145	146	126	131	166	176	218	165	245	161	137	208	166	220	161	223	207	213	209	223	93	128	58	185	156	148	139	106	142	164	165	167	145	142	112	152	144	125	130	128	147	156	149	165	140
19BJ	43	75	37	63	83	85	91	60	50	58	79	44	69	45	81	83	46	82	48	72	74	70	69	72	88	89	120	108	51	86	78	100	83	36	35	36	77	50	48	35	85	88	82	81	80	46	81	73	82
19CJ	72	72	69	73	82	78	86	91	73	87	85	67	84	72	84	82	74	84	70	84	89	82	85	84	136	91	173	127	81	79	71	96	79	59	60	59	77	63	77	64	83	90	80	78	79	73	83	75	85
19FJ	102	109	97	111	101	100	103	77	100	109	103	96	105	92	108	105	101	101	93	106	110	103	90	106	82	103	64	98	102	100	103	77	105	84	81	84	102	90	71	83	106	104	84	88	103	108	112	116	106
20J	112	102	89	58	106	117	86	112	99	102	55	113	65	107	104	49	110	57	105	54	64	68	64	54	40	111	34	43	116	79	97	90	94	78	73	76	88	104	119	79	90	97	103	106	99	108	94	100	111
21J	164	82	87	86	94	89	95	214	194	197	90	166	86	175	89	81	174	88	175	89	99	73	73	89	279	100	316	109	199	93	94	90	88	77	79	77	91	172	194	77	96	91	101	90	93	173	100	84	88
22AJ	79	60	68	47	68	77	72	90	61	79	54	69	41	68	78	41	72	49	74	47	45	47	52	47	111	80	122	78	78	67	74	83	67	62	64	65	59	76	77	62	70	68	59	61	70	70	66	60	63
22FJ	92	127	145	86	61	56	160	114	92	104	83	88	56	89	57	83	92	86	101	83	97	74	81	83	179	72	199	87	108	133	57	65	133	126	124	130	130	92	109	129	141	143	114	124	136	93	135	130	144
23AJ	115	107	106	190	123	115	98	98	130	113	192	107	233	101	113	181	105	199	104	189	222	174	186	189	99	126	57	181	101	106	110	137	102	91	92	92	106	105	111	93	106	113	122	112	103	105	120	104	112
23BJ	70	63	56	71	68	66	62	52	61	67	66	58	41	64	73	67	61	70	69	72	66	64	71	72	19	58	15	19	50	55	71	82	66	55	52	53	65	69	53	51	67	64	67	67	62	63	63	66	65
23FJ	196	182	131	226	165	176	163	150	156	181	245	179	197	159	149	244	164	238	173	181	185	225	213	181	136	166	72	176	141	176	176	210	151	127	130	122	169	171	152	124	168	177	177	179	166	163	173	167	172
24AJ	97	92	108	172	114	103	120	110	103	108	167	88	211	94	111	174	93	171	93	180	194	164	147	180	173	142	252	340	109	107	101	116	108	99	96	95	103	92	97	110	94	102	96	95	94	96	88	89	90
24BJ	77	123	183	158	121	146	109	89	73	80	161	84	186	86	102	167	82	177	90	157	163	183	206	157	64	135	58	188	81	110	121	115	122	172	171	161	126	85	80	167	118	111	120	132	128	80	110	122	132
24FJ	85	120	103	104	113	142	108	80	79	83	114	94	134	83	119	111	89	119	87	114	123	129	134	114	46	123	29	102	87	102	127	112	114	80	99	99	114	94	87	85	113	108	119	124	115	88	108	127	122
27J	153	138	148	125	128	144	135	179	143	173	143	171	154	168	119	127	162	128	169	104	107	134	149	104	196	159	214	189	150	128	133	155	128	135	141	136	141	155	149	132	143	142	141	139	142	153	127	129	144
28AJ	84	87	79	94	102	94	93	91	93	94	99	76	97	81	90	94	74	91	75	84	110	91	84	84	119	49	120	110	54	91	87	108	87	73	73	71	93	85	80	74	92	92	97	91	90	78	94	83	88
28FJ	138	124	85	132	138	128	142	145	141	150	151	128	83	144	131	138	141	143	148	149	149	142	141	149	172	55	122	83	73	122	140	171	118	77	79	81	124	132	149	81	139	147	142	132	140	144	141	134	138
29J	134	133	125	136	145	137	152	140	142	149	128	125	143	128	146	132	132	117	125	136	158	131	127	136	145	176	120	160	128	153	124	159	142	113	115	115	148	154	146	117	138	138	141	131	147	127	133	138	133
31J	73	75	80	86	79	82	83	87	73	84	89	73	82	74	85	87	77	85	76	87	75	92	76	87	80	75	75	94	73	84	86	90	76	76	79	75	74	76	78	83	80	77	78	82	77	72	79	75	81
32AJ	155	113	132	100	116	117	109	152	131	54	101	142	116	146	119	98	145	100	148	105	98	104	118	105	149	99	95	105	151	106	122	96	103	114	129	124	104	101	66	111	118	115	114	117	116	152	118	111	120
32FJ	112	132	137	180	148	131	129	136	144	44	158	118	173	126	140	174	122	184	129	178	193	177	172	178	126	136	103	159	129	141	148	102	138	124	119	119	138	76	53	129	130	130	148	138	144	130	147	133	133
33AJ	125	127	110	240	127	128	130	121	113	110	209	110	262	108	148	202	123	240	134	252	209	231	193	252	77	130	61	158	128	122	135	108	131	107	98	106	113	139	135	110	125	133	127	127	123	121	129	131	129
33BJ	101	122	12	120	124	109	86	57	100	31	77	92	127	97	117	106	104	111	97	127	111	115	126	127	3	91	8	16	94	104	128	74	119	110	98	112	103	103	112	87	108	94	107	106	115	105	127	131	85
33CJ	83	83	5	82	86	74	59	34	63	9	49	71	90	73	91	85	78	66	58	78	75	80	83	78	2	42	3	4	57	68	95	21	80	73	72	82	70	67	68	52	80	63	71	69	82	74	90	88	47
33FJ	70	81	88	89	111	90	82	81	93	71	82	73	90	82	107	104	80	86	82	101	105	75	82	101	62	115	43	60	97	88	95	82	92	76	73	72	87	80	92	81	79	92	90	81	83	86	98	93	80
34J	59	158	14	119	128	100	53	16	24	4	21	46	91	58	125	101	56	55	28	63	81	83	74	63	1	27	3	4	22	91	125	8	143	219	187	225	114	39	47	96	140	115	73	93	163	56	177	121	49
35AJ	74	77	84	82	88	92	85	95	80	49	79	78	92	79	86	90	77	85	75	87	95	91	104	87	63	106	64	79	88	78	82	69	85	70	65	67	89	80	91	79	82	83	77	80	81	79	78	80	85
35BJ	114	107	88	100	99	106	102	99	88	33	86	108	57	99	101	101	104	89	108	102	94	99	97	102	38	99	25	39	96	111	110	84	102	98	97	93	101	106	96	92	104	101	99	107	105	106	105	105	105
35CJ	116	112	106	182	114	128	116	141	120	72	173	120	266	124	108	180	121	184	127	186	206	196	219	186	95	113	82	217	134	98	105	94	116	86	89	81	118	127	138	90	112	121	114	117	119	127	112	122	127
36J	101	149	152	231	156	150	172	107	106	108	231	93	227	99	163	217	97	230	100	244	237	243	232	244	149	149	127	257	110	175	145	173	159	144	146	148	155	93	111	155	167	162	158	157	167	98	165	162	159
39J	80	186	406	131	182	175	178	65	78	60	118	71	89	76	179	118	74	126	74	140	142	125	138	140	27	189	24	64	80	184	174	160	181	398	351	332	198	73	78	378	192	183	197	191	178	73	191	187	181
40J	138	126	166	163	125	137	152	174	123	152	173	132	167	139	132	194	135	177	145	170	155	173	191	170	213	147	231	250	144	138	137	165	133	153	152	156	139	148	136	158	135	138	128	135	142	130	129	127	125
41AJ	77	79	77	75	76	85	92	81	73	84	82	77	81	76	81	71	78	78	81	87	69	85	81	87	59	83	49	73	78	82	83	82	81	76	79	76	81	79	82	77	81	78	78	87	84	78	81	79	82
41FJ	84	82	73	84	74	77	87	100	70	90	89	82	81	75	75	80	85	79	84	75	65	84	79	75	103	80	85	103	79	75	80	92	72	69	75	80	73	78	76	70	82	86	82	84	82	79	81	78	81
42J	71	79	75	62	76	95	75	80	59	40	69	73	81	62	73	60	64	70	72	63	59	73	87	63	49	92	51	61	67	71	92	68	81	71	66	66	68	71	68	64	73	81	77	78	72	67	71	71	81
43J	81	78	73	84	86	88	93	73	84	96	96	74	81	79	86	89	79	95	81	99	75	91	77	99	84	67	74	89	81	80	96	90	82	76	75	77	79	81	81	74	86	75	84	85	86	79	92	90	67
44J	79	82	81	82	93	88	96	84	91	94	84	83	90	78	97	81	81	85	86	94	85	83	71	94	97	105	105	114	93	89	87	113	89	77	79	76	83	83	96	73	84	83	89	89	90	86	91	88	90
45J	115	95	115	90	92	99	112	127	109	128	101	115	83	118	103	88	117	91	120	99	91	98	89	99	137	108	144	103	123	100	89	109	99	102	106	104	102	114	126	104	103	99	98	102	101	117	97	97	101
46J	55	57	56	62	58	60	57	44	53	62	58	53	62	56	61	63	54	63	58	67	54	56	61	67	45	59	40	63	56	66	64	71	65	54	49	53	64	55	55	50	58	52	55	59	60	57	62	57	58
47AJ	74	76	74	75	84	74	81	72	82	76	71	70	72	63	82	85	68	80	70	75	91	74	58	75	73	93	73	75	76	77	77	94	76	74	70	65	69	83	79	71	73	86	83	74	75	69	84	76	77
47FJ	94	86	95	90	94	95	99	99	87	88	85	92	88	96	88	97	86	80	91	101	79	87	91	101	81	80	70	94	104	97	89	84	91	86	90	89	95	93	100	82	90	83	87	89	95	94	93	90	75
48J	131	86	58	57	95	96	60	86	127	139	56	146	57	141	86	48	141	50	130	56	60	52	61	56	53	96	65	37	140	67	90	82	86	53	55	47	86	121	133	50	70	61	87	84	84	138	80	91	98
23BJ(T38M)	51	75	5	79	85	54	49	25	82	61	71	70	77	67	86	82	69	38	32	69	74	56	60	69	34	67	59	50	52	77	79	66	67	60	63	61	81	73	66	65	41	59	75	67	17	58	22	77	73
23BJ(I246T)	113	98	7	59	91	67	63	62	184	132	56	170	46	156	91	49	158	31	97	42	49	43	41	42	77	81	134	38	121	97	89	72	73	56	55	49	99	158	138	62	58	67	98	90	19	137	18	86	86
23BJ(Q276L)	42	88	11	39	77	51	52	24	97	52	35	65	35	62	86	42	60	25	32	36	42	29	35	36	37	62	74	30	47	70	79	71	57	59	60	60	59	70	56	50	42	58	80	72	4	46	6	85	84
23BJ(L414P)	82	85	24	35	74	50	59	59	152	108	34	126	31	120	76	36	115	23	74	36	39	29	30	36	7	167	163	39	114	76	69	58	59	61	62	61	79	129	130	83	32	63	82	73	5	72	7	11	80
[truncated: 30 more columns]
